# Supplementary material for: A transcriptome atlas of leg muscles from healthy human volunteers reveals molecular and cellular signatures associated with muscle location
Source: eLife. 2023 Feb 6;12:e80500. doi: 10.7554/eLife.80500 (PMC9988256; doi:10.7554/eLife.80500)
Supplement: Supplementary file 3. [file elife-80500-supp3.xls]

## Sheet: overview
Supplementary Table S3. The result of differential expression analysis for genes.
column A (ensembl gene id)	The id based on ensembl version 98 (http://sep2019.archive.ensembl.org/).
column B-D	Anova results to test the significance of fixed effects (F value, Pr(>F) and FDR (>F)).
column E-BO	The log2 fold change (log2FC), t.ratio and p.value from the post-hoc pairwise comparisons to identify significant differences between each pair of muscles.
abbreviations in columns E-BO:	gracilis (GR), semitendinosus middle (STM), semitendinosus distal (STD), rectus femoris (RF), vastus lateralis (VL), vastus medialis (VM) muscles, and gastrocnemius lateralis (GL).

## Sheet: SupplementaryTableS3
ensembl gene id	F value	Pr(>F)	FDR(>F)	GL-GR Log2FC	GL-GR t.ratio	GL-GR p.value	GL-RF Log2FC	GL-RF t.ratio	GL-RF p.value	GL-STD Log2FC	GL-STD t.ratio	GL-STD p.value	GL-STM Log2FC	GL-STM t.ratio	GL-STM p.value	GL-VL Log2FC	GL-VL t.ratio	GL-VL p.value	GL-VM Log2FC	GL-VM t.ratio	GL-VM p.value	GR-RF Log2FC	GR-RF t.ratio	GR-RF p.value	GR-STD Log2FC	GR-STD t.ratio	GR-STD p.value	GR-STM Log2FC	GR-STM t.ratio	GR-STM p.value	GR-VL Log2FC	GR-VL t.ratio	GR-VL p.value	GR-VM Log2FC	GR-VM t.ratio	GR-VM p.value	RF-STD Log2FC	RF-STD t.ratio	RF-STD p.value	RF-STM Log2FC	RF-STM t.ratio	RF-STM p.value	RF-VL Log2FC	RF-VL t.ratio	RF-VL p.value	RF-VM Log2FC	RF-VM t.ratio	RF-VM p.value	STD-STM Log2FC
ENSG00000000003	198663	0.07389	0.11995	0.21672	267662	0.10432	0.11537	138785	0.80858	0.18778	237159	0.21081	0.10724	11046	0.92693	0.19309	253014	0.14862	0.21143	243214	0.18523	-0.10135	-111709	0.9231	-0.02893	-0.25863	0.99998	-0.10948	-143713	0.78164	-0.02363	-0.08326	1	-0.00528	-0.19243	1	0.07241	0.85614	0.97877	-0.00813	-0.2866	0.99996	0.07772	101559	0.95062	0.09607	0.91742	0.96992	-0.08054
ENSG00000000005	532116	0.00008	0.00041	-0.34276	-158217	0.69388	197343	235779	0.22205	0.45398	0.73559	0.99035	0.46566	0.74298	0.98981	301859	310914	0.03914	259117	255001	0.15162	231619	341131	0.01345	0.79674	217487	0.31021	0.80842	216101	0.31811	336135	400478	0.00244	293393	35007	0.01149	-151946	-175353	0.58089	-150777	-172048	0.60312	104516	0.8998	0.97163	0.61773	0.335	0.99988	0.01168
ENSG00000000419	123704	0.29357	0.36707	-0.03554	-0.68119	0.99364	-0.07476	-14634	0.76664	0.06125	0.70415	0.9924	-0.04057	-0.75589	0.9889	-0.01223	-0.18004	1	-0.10197	-154209	0.71923	-0.03922	-0.8203	0.98297	0.09679	136924	0.81833	-0.00503	-0.09107	1	0.02331	0.47543	0.99915	-0.06643	-0.88407	0.97502	0.13601	209796	0.35373	0.03419	0.71563	0.99171	0.06253	124198	0.87773	-0.02721	-0.04208	1	-0.10182
ENSG00000000457	122821	0.29781	0.37146	-0.10078	-168058	0.62915	-0.09242	-148144	0.75607	-0.15161	-236893	0.21191	-0.13049	-196053	0.44016	-0.05858	-0.87204	0.97669	-0.0998	-173212	0.59431	0.00836	0.09424	1	-0.05083	-0.70764	0.99219	-0.02972	-0.33906	0.99988	0.0422	0.75002	0.98934	0.00098	-0.09815	1	-0.05919	-0.75776	0.98875	-0.03807	-0.41046	0.99963	0.03384	0.61463	0.99638	-0.00738	-0.1843	1	0.02112
ENSG00000000460	0.7331	0.624	0.67303	0.25185	134237	0.83158	0.06487	0.44213	0.99943	0.14737	0.39522	0.9997	0.075	0.41823	0.99959	0.00995	0.20434	0.99999	-0.09371	-0.74044	0.99	-0.18697	-0.80953	0.98397	-0.10448	-0.89938	0.97256	-0.17684	-0.84231	0.9803	-0.2419	-108972	0.93104	-0.34556	-201178	0.40829	0.08249	-0.05951	1	0.01013	-0.02557	1	-0.05493	-0.23695	0.99999	-0.15858	-110611	0.92624	-0.07237
ENSG00000000938	1064947	0	0	0.87821	581308	0	0.1795	108305	0.9332	0.72406	482113	0.00003	0.88317	533419	0	0.28976	204253	0.38793	0.23444	158433	0.6925	-0.69872	-4426	0.00021	-0.15415	-0.93716	0.96648	0.00496	-0.15056	1	-0.58846	-369061	0.00436	-0.64377	-417594	0.00063	0.54456	34811	0.00926	0.70368	406813	0.00099	0.11026	0.84784	0.97978	0.05495	0.41512	0.99961	0.15911
ENSG00000000971	271857	0.01711	0.03651	-0.27843	-146124	0.76789	0.0254	0.27661	0.99996	-0.11716	-0.40027	0.99968	0.13026	0.85155	0.97935	0.23962	15614	0.70711	0.32727	199162	0.41993	0.30382	165036	0.64933	0.16126	104024	0.9447	0.40868	226865	0.25932	0.51804	296246	0.048	0.60569	339038	0.01239	-0.14256	-0.6502	0.99507	0.10486	0.53479	0.99834	0.21422	120987	0.89064	0.30187	161848	0.67035	0.24742
ENSG00000001036	310518	0.00777	0.0192	0.16948	23355	0.22707	0.04135	0.85979	0.97831	0.26513	311924	0.03007	0.27118	345948	0.00979	0.14408	205912	0.37741	0.04501	105466	0.941	-0.12813	-132938	0.83829	0.09565	0.82821	0.98209	0.1017	122147	0.88606	-0.0254	-0.2088	0.99999	-0.12446	-122291	0.88549	0.22378	208563	0.36123	0.22983	243568	0.18378	0.10273	109771	0.929	0.00367	0.15	1	0.00605
ENSG00000001084	169721	0.12895	0.18855	-0.0657	-0.57814	0.99742	0.01663	0.28072	0.99996	0.10623	147729	0.75852	-0.12635	-138837	0.80832	-0.09936	-0.86026	0.97825	-0.05729	-0.84858	0.97972	0.08233	0.81729	0.98328	0.17193	202542	0.39842	-0.06065	-0.82485	0.98247	-0.03366	-0.29707	0.99994	0.00841	-0.28741	0.99995	0.0896	110343	0.9273	-0.14297	-156622	0.70406	-0.11598	-107385	0.93583	-0.07392	-106539	0.93815	-0.23257
ENSG00000001167	0.91584	0.48671	0.54988	0.07878	117786	0.90264	0.13089	159935	0.68282	0.13875	191815	0.46815	0.06061	0.69612	0.99285	0.01978	0.29791	0.99994	0.07341	0.93111	0.96763	0.05211	0.49718	0.9989	0.05997	0.75427	0.98902	-0.01817	-0.42738	0.99954	-0.059	-0.83515	0.98131	-0.00537	-0.21237	0.99999	0.00786	0.22109	0.99999	-0.07028	-0.87997	0.97559	-0.11111	-126564	0.86765	-0.05748	-0.68455	0.99347	-0.07814
ENSG00000001460	191673	0.08488	0.13435	-0.04151	0.17342	1	-0.05899	0.34685	0.99986	-0.07391	-0.27296	0.99997	-0.10045	-0.44872	0.99938	0.31262	261443	0.12239	-0.07499	-0.09679	1	-0.01748	0.18382	1	-0.0324	-0.43639	0.99948	-0.05894	-0.60901	0.99655	0.35413	242801	0.18768	-0.03348	-0.26652	0.99997	-0.01492	-0.5914	0.99707	-0.04146	-0.74771	0.98949	0.3716	211682	0.34321	-0.01601	-0.42937	0.99952	-0.02654
ENSG00000001461	203646	0.06726	0.11118	0.22099	224791	0.26996	0.07013	0.72627	0.99102	0.01168	-0.29825	0.99994	0.15506	127634	0.86296	0.18789	170814	0.61057	0.03282	-0.37939	0.99977	-0.15085	-138435	0.81044	-0.20931	-249051	0.16264	-0.06592	-0.8889	0.97432	-0.0331	-0.45732	0.99932	-0.18817	-253406	0.14718	-0.05845	-0.98892	0.95655	0.08493	0.49925	0.99887	0.11775	0.90612	0.97173	-0.03731	-105689	0.94042	0.14338
ENSG00000001497	541067	0.00007	0.00038	0.18385	240801	0.19505	-0.131	-168107	0.62881	-0.08403	-114941	0.91262	0.13773	171772	0.60408	-0.14363	-171376	0.60675	-0.10244	-122447	0.88488	-0.31485	-394162	0.00158	-0.26788	-3512	0.00811	-0.04612	-0.62052	0.99618	-0.32748	-402728	0.00111	-0.28628	-35468	0.00714	0.04697	0.5751	0.9975	0.26873	324972	0.01984	-0.01263	0.0106	1	0.02857	0.47463	0.99916	0.22176
ENSG00000001561	0.77456	0.59164	0.64446	-0.19793	-1691	0.62213	-0.09964	-0.80994	0.98405	-0.09156	-0.7683	0.9879	-0.17043	-138045	0.8125	-0.22248	-180086	0.54742	-0.07354	-0.89054	0.97409	0.09829	0.78426	0.98652	0.10638	0.89454	0.9735	0.0275	0.27379	0.99997	-0.02455	-0.16786	1	0.1244	0.73235	0.99062	0.00808	0.0724	1	-0.07079	-0.51003	0.99873	-0.12284	-0.91811	0.96982	0.0261	-0.06256	1	-0.07887
ENSG00000001617	202321	0.06887	0.11323	0.33094	190347	0.47793	0.36527	19078	0.47503	0.32872	164869	0.65044	0.52369	25999	0.12595	0.0585	0.31426	0.99992	0.10266	0.27957	0.99996	0.03433	0.12692	1	-0.00222	-0.21507	0.99999	0.19275	0.78659	0.9863	-0.27244	-151718	0.7346	-0.22828	-155958	0.70826	-0.03655	-0.32687	0.9999	0.15842	0.62173	0.99614	-0.30677	-154918	0.7148	-0.26261	-158878	0.68964	0.19497
ENSG00000001629	33193	0.00497	0.01333	-0.30706	-332782	0.01533	0.00328	-0.04077	1	-0.14333	-144173	0.77906	-0.27372	-305596	0.03644	-0.09721	-0.97272	0.95989	-0.10277	-122108	0.88622	0.31034	305793	0.03622	0.16373	181588	0.5372	0.03334	0.17253	1	0.20985	223304	0.2777	0.20429	198676	0.42308	-0.14661	-130486	0.84997	-0.277	-281476	0.07265	-0.1005	-0.87028	0.97693	-0.10605	-110478	0.92689	-0.13039
ENSG00000001631	146475	0.19705	0.26507	-0.14113	-172587	0.59858	-0.01815	-0.01028	1	-0.13408	-184391	0.51818	-0.18829	-203512	0.39244	-0.0924	-0.65372	0.99492	0.00614	-0.47156	0.99919	0.12298	158562	0.69167	0.00705	-0.14556	1	-0.04716	-0.37249	0.99979	0.04873	10191	0.9498	0.14727	119917	0.89472	-0.11593	-169716	0.61801	-0.17014	-188121	0.49297	-0.07425	-0.59675	0.99692	0.0243	-0.42806	0.99953	-0.05421
ENSG00000002016	21078	0.0586	0.09931	-0.0863	-0.87988	0.97561	-0.02927	-0.65376	0.99492	-0.20723	-246427	0.1725	-0.2293	-255312	0.14078	-0.24085	-230886	0.23959	-0.0693	-0.70262	0.99248	0.05703	0.16544	1	-0.12093	-158949	0.68918	-0.143	-169276	0.62095	-0.15455	-144722	0.77594	0.01699	0.14739	1	-0.17796	-164439	0.6533	-0.20004	-1742	0.58758	-0.21159	-151214	0.73767	-0.04004	-0.02284	1	-0.02208
ENSG00000002330	0.96345	0.45383	0.51922	-0.02493	-0.36332	0.99982	0.01734	0.07088	1	0.03787	0.20872	0.99999	0.06906	0.73203	0.99064	0.12385	134603	0.83011	0.15833	147235	0.76142	0.04228	0.413	0.99962	0.0628	0.56633	0.9977	0.094	108768	0.93194	0.14878	169465	0.61967	0.18327	182354	0.53196	0.02053	0.12669	1	0.05172	0.62075	0.99618	0.1065	120288	0.89334	0.14099	132639	0.83976	0.03119
ENSG00000002549	522387	0.0001	0.00051	0.15924	270223	0.09761	-0.08039	-127496	0.86358	0.1512	252852	0.14903	0.11763	182707	0.52955	-0.03053	-0.47831	0.99912	-0.04253	-0.80175	0.98487	-0.23963	-382492	0.0025	-0.00804	-0.13804	1	-0.04161	-0.83691	0.98111	-0.18977	-306803	0.0351	-0.20177	-339093	0.01236	0.23159	364717	0.00494	0.19802	298378	0.04511	0.04987	0.77309	0.9875	0.03786	0.46825	0.99922	-0.03357
ENSG00000002586	494694	0.00017	0.00082	-0.13282	-140873	0.79739	0.15267	151791	0.73416	-0.04795	-0.59798	0.99689	-0.00861	0.05023	1	0.18924	168337	0.62727	0.34731	32813	0.01787	0.28548	284637	0.06661	0.08487	0.79435	0.98559	0.1242	145026	0.77421	0.32205	303504	0.03876	0.48013	463354	0.00007	-0.20061	-206597	0.37313	-0.16128	-146048	0.76833	0.03657	0.13276	1	0.19464	164683	0.65167	0.03933
ENSG00000002587	348186	0.00351	0.01001	0.08399	101906	0.94952	0.43723	292646	0.05592	0.07842	106747	0.93727	0.21557	169823	0.61771	0.28234	235179	0.22213	0.505	387348	0.00239	0.35325	196156	0.4415	-0.00556	0.04315	1	0.13158	0.71541	0.99161	0.19836	133351	0.8358	0.42101	281678	0.07506	-0.35881	-191884	0.46937	-0.22167	-122581	0.88363	-0.15489	-0.68518	0.99335	0.06777	0.66435	0.99437	0.13714
ENSG00000002746	735557	0	0.00001	-0.97213	-428307	0.00046	-0.52535	-138358	0.8104	-131034	-505133	0.00001	-104893	-407668	0.00108	-0.64478	-180691	0.54416	-0.4714	-131975	0.84246	0.44679	272674	0.09358	-0.33821	-0.80246	0.98474	-0.0768	0.07976	1	0.32735	249128	0.16406	0.50073	300547	0.04359	-0.785	-346229	0.01024	-0.52358	-257795	0.13486	-0.11943	-0.35	0.99985	0.05394	0.11698	1	0.26142
ENSG00000002834	35456	0.00312	0.00906	0.21585	248581	0.16431	0.23014	275631	0.08485	0.26594	320624	0.02281	0.27013	319979	0.02329	0.341	377354	0.00306	0.33156	38007	0.00275	0.01429	0.42428	0.99956	0.0501	0.75491	0.98897	0.05428	0.75872	0.98868	0.12515	139762	0.8034	0.11571	142425	0.78886	0.0358	0.29021	0.99995	0.03999	0.29566	0.99995	0.11086	0.90919	0.97125	0.10142	0.93717	0.96658	0.00419
ENSG00000002919	240702	0.03231	0.06084	-0.05548	-158841	0.68988	-0.16218	-320982	0.02259	0.0264	0.14937	1	-0.03696	-0.71208	0.99192	-0.0537	-11306	0.91883	-0.0367	-12632	0.86872	-0.10671	-170248	0.6144	0.08188	168451	0.62651	0.01852	0.80781	0.98426	0.00177	0.40528	0.99966	0.01878	0.27476	0.99997	0.18858	325669	0.01942	0.12523	240561	0.1961	0.10848	203465	0.39261	0.12549	19172	0.46877	-0.06336
ENSG00000002933	453668	0.00041	0.00168	0.24765	206218	0.37563	0.28624	213557	0.33177	0.16932	157598	0.69784	0.25902	174526	0.58541	0.61894	38862	0.002	0.66257	448287	0.00015	0.03858	0.20272	0.99999	-0.07834	-0.4678	0.99922	0.01136	-0.20159	0.99999	0.37128	191707	0.46898	0.41491	249306	0.16197	-0.11692	-0.64227	0.99538	-0.02722	-0.38403	0.99975	0.3327	162591	0.6655	0.37633	215986	0.31791	0.0897
ENSG00000003056	0.66511	0.67794	0.72071	-0.06413	-106363	0.93863	-0.10152	-145698	0.77035	-0.05732	-0.91506	0.97031	-0.13464	-18358	0.52361	-0.07315	-0.98234	0.95793	-0.04148	-0.75889	0.98866	-0.03739	-0.45244	0.99936	0.00681	0.13139	1	-0.07051	-0.79421	0.9856	-0.00902	0.04497	1	0.02265	0.26662	0.99997	0.0442	0.56982	0.99762	-0.03312	-0.30814	0.99993	0.02837	0.48082	0.99909	0.06005	0.69116	0.99312	-0.07732
ENSG00000003096	135617	0.23918	0.31054	-0.06277	-0.02207	1	0.09655	0.83574	0.98123	0.03543	0.10863	1	-0.05018	-0.34946	0.99986	0.15372	161817	0.67057	0.21947	176163	0.57426	0.15932	0.84914	0.97963	0.0982	0.12831	1	0.01259	-0.32552	0.9999	0.21649	162312	0.66733	0.28224	177146	0.56756	-0.06112	-0.70951	0.99207	-0.14673	-111574	0.9235	0.05717	0.69	0.99318	0.12292	0.81973	0.98301	-0.0856
ENSG00000003137	341086	0.00403	0.01122	0.31334	168922	0.62336	0.65855	260951	0.12331	0.35429	214371	0.32708	0.87583	345064	0.01021	0.80703	358357	0.00633	0.49624	274621	0.08736	0.34521	106932	0.93704	0.04094	0.462	0.99927	0.56249	19186	0.46806	0.49368	197869	0.4285	0.1829	108353	0.93309	-0.30426	-0.63428	0.99569	0.21728	0.80374	0.98465	0.14847	0.81778	0.98321	-0.16231	-0.05601	1	0.52154
ENSG00000003147	897614	0	0	0.80649	547682	0	0.06554	0.60465	0.99669	0.33083	223294	0.27791	0.85492	502921	0.00001	0.19727	154885	0.715	0.04704	0.68973	0.9932	-0.74094	-457384	0.0001	-0.47566	-316615	0.02612	0.04843	-0.0731	1	-0.60921	-382972	0.0025	-0.75945	-470014	0.00006	0.26528	149836	0.74598	0.78937	422585	0.00049	0.13173	0.85845	0.97847	-0.01851	0.0512	1	0.52409
ENSG00000003249	628914	0.00001	0.00009	-0.0835	-0.62843	0.99591	0.51412	337009	0.01328	-0.29027	-207921	0.36504	-0.05396	-0.32525	0.99991	0.23134	177093	0.56785	0.22149	163946	0.65655	0.59762	396154	0.00145	-0.20677	-146217	0.76736	0.02954	0.29217	0.99995	0.31484	237162	0.21064	0.30499	224246	0.27273	-0.80438	-526922	0	-0.56808	-362078	0.00545	-0.28278	-157551	0.69815	-0.29263	-171019	0.60917	0.23631
ENSG00000003393	318443	0.0066	0.01688	-0.2585	-34157	0.01135	-0.09366	-128175	0.86055	-0.2352	-302553	0.03988	-0.27048	-355341	0.00698	-0.18883	-246596	0.17179	-0.21767	-264586	0.11248	0.16485	191893	0.46758	0.0233	0.34129	0.99987	-0.01197	-0.2146	0.99999	0.06967	0.82477	0.98248	0.04083	0.63976	0.99549	-0.14155	-15719	0.70045	-0.17682	-20799	0.36462	-0.09517	-107818	0.93464	-0.12401	-125414	0.87262	-0.03527
ENSG00000003400	1209701	0	0	0.58468	675535	0	0.14261	175337	0.57984	0.23759	305047	0.03707	0.40463	48969	0.00002	0.05543	0.94509	0.96516	0.0157	0.32379	0.99991	-0.44208	-461519	0.00008	-0.34709	-359631	0.00599	-0.18005	-161619	0.67186	-0.52925	-560559	0	-0.56899	-623963	0	0.09499	113889	0.91612	0.26203	293148	0.05255	-0.08718	-0.81353	0.98368	-0.12691	-140019	0.802	0.16704
ENSG00000003402	768558	0	0.00001	0.16561	21288	0.3355	-0.11286	-138666	0.80923	0.20786	271309	0.09493	0.09337	121844	0.88728	-0.19519	-236508	0.21353	-0.15715	-1845	0.51737	-0.27847	-338945	0.01243	0.04225	0.61494	0.99637	-0.07224	-0.89449	0.97351	-0.3608	-440005	0.00022	-0.32275	-387252	0.00208	0.32072	392487	0.00168	0.20623	252389	0.15063	-0.08233	-0.90546	0.97183	-0.04429	-0.41875	0.99959	-0.11449
ENSG00000003436	191978	0.08451	0.13393	0.083	121366	0.88915	0.02171	0.49108	0.99897	-0.01443	0.3311	0.9999	0.01519	0.33121	0.99989	0.19341	239924	0.19875	0.19984	236598	0.21319	-0.06129	-0.64496	0.99528	-0.09743	-0.85853	0.97847	-0.06781	-0.8405	0.98069	0.11041	122908	0.88301	0.11684	119613	0.8959	-0.03614	-0.17256	1	-0.00652	-0.16528	1	0.1717	177976	0.56183	0.17813	175221	0.58063	0.02962
ENSG00000003509	762304	0	0.00001	0.30459	415513	0.00065	0.01191	-0.00698	1	0.31168	419302	0.00055	0.21232	265218	0.11079	0.02381	0.12543	1	0.02522	-0.01048	1	-0.29269	-391797	0.00173	0.00709	0.10419	1	-0.09228	-137414	0.81579	-0.28079	-38761	0.00205	-0.27937	-401549	0.00116	0.29978	395417	0.0015	0.20041	250754	0.15645	0.0119	0.12491	1	0.01332	-0.00314	1	-0.09936
ENSG00000003756	207401	0.0626	0.1049	0.1016	182038	0.53411	0.06756	0.89093	0.97403	-0.06551	-114424	0.91436	0.04462	0.73701	0.99029	-0.0403	-0.5113	0.99871	-0.03986	-0.60994	0.99653	-0.03403	-0.81629	0.98339	-0.16711	-29468	0.05022	-0.05697	-106745	0.9376	-0.1419	-224767	0.27003	-0.14146	-234266	0.22367	-0.13308	-195713	0.44233	-0.02294	-0.19142	1	-0.10786	-133229	0.83689	-0.10743	-143111	0.78504	0.11014
ENSG00000003989	98778	0	0	-0.52076	-450985	0.00013	0.14759	0.9927	0.95575	-0.40205	-34867	0.00887	-0.48337	-395569	0.00149	-0.11407	-0.92948	0.96791	0.03157	0.53277	0.99837	0.66835	52384	0	0.1187	0.96378	0.96165	0.03739	0.51432	0.99867	0.40669	336993	0.0133	0.55233	482224	0.00003	-0.54964	-42667	0.0004	-0.63096	-470916	0.00005	-0.26166	-182279	0.53247	-0.11602	-0.44554	0.99941	-0.08132
ENSG00000004059	526725	0.00009	0.00047	0.18994	333547	0.01492	-0.02563	-0.3223	0.99991	0.21127	357015	0.00656	0.15568	259423	0.1276	0.03957	0.72089	0.99138	0.01184	0.14648	1	-0.21557	-346402	0.00959	0.02133	0.2758	0.99996	-0.03426	-0.69832	0.99273	-0.15037	-246715	0.17133	-0.1781	-304329	0.03782	0.2369	368412	0.0043	0.18132	276397	0.08315	0.0652	0.98997	0.95633	0.03747	0.4491	0.99938	-0.05558
ENSG00000004139	0.90413	0.49505	0.55749	0.02625	0.88273	0.9752	0.192	21173	0.34236	0.04316	119605	0.89591	0.15016	14706	0.76243	0.04509	0.97215	0.95999	0.10618	153208	0.72544	0.16576	129166	0.85605	0.01692	0.32511	0.99991	0.12391	0.63133	0.9958	0.01884	0.11514	1	0.07993	0.6704	0.99417	-0.14884	-0.96646	0.96112	-0.04184	-0.64154	0.99541	-0.14691	-114941	0.9126	-0.08583	-0.63849	0.99553	0.107
ENSG00000004142	0.95084	0.46233	0.52689	0.06334	0.93311	0.96728	-0.02934	-0.37416	0.99979	0.08214	114764	0.91321	-0.04144	-0.56744	0.99768	-0.01621	-0.04906	1	-0.04913	-0.56153	0.99781	-0.09267	-125506	0.87222	0.0188	0.22716	0.99999	-0.10478	-149901	0.74561	-0.07955	-0.94059	0.96597	-0.11246	-145243	0.77296	0.11148	145451	0.77177	-0.01211	-0.16285	1	0.01312	0.31233	0.99993	-0.01979	-0.17402	1	-0.12358
ENSG00000004399	538474	0.00007	0.00039	0.5454	471134	0.00005	0.29891	251074	0.15525	0.45377	398713	0.00131	0.53939	458441	0.00009	0.27632	230996	0.23901	0.27802	233486	0.22727	-0.24648	-193021	0.46008	-0.09163	-0.67201	0.9941	-0.00601	-0.06061	1	-0.26907	-220231	0.29408	-0.26737	-217122	0.31124	0.15485	127674	0.86279	0.24047	184753	0.51564	-0.02259	-0.22791	0.99999	-0.02089	-0.20177	0.99999	0.08562
ENSG00000004455	961129	0	0	0.3239	610063	0	0.04339	0.71032	0.99203	0.26704	484315	0.00003	0.15199	291279	0.05534	0.1376	257165	0.13469	0.06229	100697	0.95261	-0.28051	-502184	0.00001	-0.05686	-11829	0.90083	-0.17191	-313916	0.0282	-0.1863	-324691	0.02	-0.26161	-480536	0.00003	0.22365	385389	0.00223	0.1086	203437	0.39274	0.09421	174413	0.58612	0.0189	0.27147	0.99997	-0.11505
ENSG00000004468	782199	0	0.00001	-0.47772	-425244	0.00042	-0.17808	-169678	0.61824	-0.58139	-507111	0.00001	-0.51581	-434598	0.00028	-0.67313	-566907	0	-0.34291	-291462	0.05505	0.29964	228956	0.2489	-0.10367	-0.87825	0.97584	-0.03809	-0.17261	1	-0.19541	-160026	0.68222	0.13481	114744	0.91329	-0.40331	-30838	0.03346	-0.33773	-241198	0.19334	-0.49505	-36996	0.00406	-0.16484	-111998	0.92222	0.06558
ENSG00000004478	734858	0	0.00001	-0.15878	-247433	0.16861	-0.07426	-12672	0.86699	0.07964	118979	0.89828	-0.32186	-489759	0.00002	-0.07032	-0.94154	0.9658	-0.05582	-0.90931	0.97123	0.08452	106179	0.93912	0.23843	364107	0.00506	-0.16307	-245743	0.17507	0.08846	142503	0.78843	0.10297	145453	0.77176	0.1539	237675	0.20838	-0.2476	-336262	0.01362	0.00394	0.32663	0.9999	0.01844	0.35701	0.99984	-0.4015
ENSG00000004487	590241	0.00003	0.00016	-0.24236	-519747	0	-0.09287	-207933	0.36497	-0.14521	-29167	0.05473	-0.22721	-482285	0.00003	-0.14731	-286414	0.06342	-0.13827	-287368	0.06176	0.14949	280226	0.07509	0.09715	22147	0.28739	0.01515	0.29981	0.99994	0.09505	210636	0.34872	0.10409	209038	0.35828	-0.05234	-0.68717	0.99334	-0.13433	-248185	0.16578	-0.05444	-0.70282	0.99247	-0.0454	-0.71797	0.99156	-0.08199
ENSG00000004534	1122914	0	0	0.33943	429537	0.00035	-0.113	-133893	0.83363	0.09355	118329	0.90068	0.2894	352355	0.00777	-0.0888	-0.84543	0.9801	-0.18755	-202472	0.39882	-0.45243	-536025	0	-0.24589	-306017	0.03594	-0.05003	-0.70768	0.99219	-0.42823	-494063	0.00002	-0.52699	-611158	0	0.20654	243262	0.18489	0.4024	462149	0.00008	0.0242	0.48608	0.99903	-0.07456	-0.62725	0.99595	0.19585
ENSG00000004660	29423	0.01085	0.02521	0.18701	185722	0.50913	-0.22562	-0.74203	0.98993	0.13133	146565	0.76532	0.43314	272532	0.09221	-0.10703	-0.05873	1	-0.08605	0.0379	1	-0.41263	-249258	0.16198	-0.05568	-0.3527	0.99985	0.24613	0.99406	0.95543	-0.29404	-186537	0.50361	-0.27306	-177241	0.56688	0.35695	210357	0.3505	0.65877	328695	0.01764	0.11859	0.66648	0.99435	0.13957	0.76012	0.98856	0.30181
ENSG00000004700	174932	0.11692	0.17416	-0.08793	-118517	0.89998	0.02659	0.50169	0.99884	-0.09647	-132499	0.84042	0.08962	130389	0.85043	-0.01573	0.08783	1	0.02869	0.62867	0.9959	0.11452	160449	0.67948	-0.00854	-0.15891	1	0.17755	242799	0.18683	0.0722	122645	0.88407	0.11662	176718	0.57042	-0.12306	-172649	0.59813	0.06302	0.74033	0.99006	-0.04233	-0.40242	0.99967	0.0021	0.10396	1	0.18609
ENSG00000004766	295557	0.01052	0.02462	-0.2011	-346987	0.00942	-0.08646	-159935	0.68281	0.00724	-0.10702	1	-0.08585	-159099	0.68821	-0.12431	-228992	0.24878	-0.11099	-209094	0.35799	0.11464	164762	0.65115	0.20834	32707	0.01854	0.11524	174836	0.58325	0.07679	105621	0.94059	0.0901	125894	0.87056	0.0937	14613	0.76785	0.00061	0.05131	1	-0.03784	-0.60152	0.99679	-0.02453	-0.4154	0.99961	-0.0931
ENSG00000004776	292487	0.01121	0.02587	-0.27761	-126485	0.868	0.12365	0.62337	0.99609	0.36018	14914	0.75016	-0.47884	-208433	0.362	-0.02934	-0.1601	1	0.18918	0.70145	0.99255	0.40126	181787	0.53585	0.63779	275046	0.08623	-0.20123	-0.83302	0.98155	0.24827	104867	0.94255	0.46679	191179	0.47238	0.23653	0.78718	0.98625	-0.60249	-258836	0.1295	-0.15299	-0.74885	0.98943	0.06553	0.06614	1	-0.83902
ENSG00000004777	213773	0.05522	0.09468	0.40088	249141	0.16239	0.17009	103312	0.94645	0.04831	0.48445	0.99905	0.45342	231547	0.23654	-0.08096	-0.12551	1	0.1795	144848	0.77521	-0.23079	-130693	0.84899	-0.35257	-194973	0.44727	0.05254	-0.03857	1	-0.48184	-254153	0.14472	-0.22138	-0.99656	0.95489	-0.12178	-0.55789	0.99789	0.28333	120845	0.89116	-0.25105	-112075	0.92196	0.00941	0.34555	0.99987	0.40511
ENSG00000004779	70451	0	0.00002	0.32437	380272	0.00273	0.00359	0.07934	1	0.44377	49663	0.00001	0.1879	215338	0.32132	0.17968	208822	0.35959	0.02918	0.37194	0.99979	-0.32078	-34906	0.00874	0.1194	121691	0.88789	-0.13647	-162196	0.66808	-0.14469	-153314	0.72479	-0.29519	-324395	0.0202	0.44018	458874	0.00009	0.1843	194454	0.45061	0.17609	189077	0.48642	0.02559	0.27594	0.99996	-0.25588
ENSG00000004799	869069	0	0	0.15946	110515	0.92679	-0.73051	-379786	0.00279	0.08915	0.35911	0.99983	-0.44188	-305258	0.03678	-0.90339	-377967	0.00299	-0.35831	-247261	0.1693	-0.88997	-482639	0.00003	-0.07031	-0.73399	0.9905	-0.60135	-416038	0.00063	-106286	-481961	0.00003	-0.51778	-35257	0.00772	0.81966	409368	0.00084	0.28862	0.93688	0.96663	-0.17288	0.05284	1	0.3722	132659	0.83965	-0.53103
ENSG00000004838	108735	0.37477	0.44567	0.02428	-0.02553	1	-0.09514	-0.45552	0.99932	-0.2788	-14943	0.74813	0.07809	0.14935	1	-0.2949	-15168	0.73462	-0.3654	-134598	0.82963	-0.11942	-0.42044	0.99957	-0.30308	-141378	0.79406	0.05381	0.1696	1	-0.31918	-144442	0.77708	-0.38968	-128483	0.85855	-0.18365	-0.93251	0.96704	0.17324	0.56705	0.99764	-0.19976	-0.9607	0.9619	-0.27026	-0.79456	0.9854	0.35689
ENSG00000004848	472575	0.00028	0.00121	-0.08318	-0.88768	0.97451	0.15187	173421	0.59287	-0.1847	-192524	0.46338	-0.25938	-247839	0.16708	-0.15674	-181771	0.53593	0.08651	110621	0.92647	0.23505	256153	0.13795	-0.10152	-104741	0.94289	-0.1762	-160401	0.67979	-0.07356	-0.96354	0.9617	0.16969	195242	0.44543	-0.33657	-350419	0.00832	-0.41125	-401648	0.00116	-0.30862	-336633	0.01345	-0.06536	-0.6304	0.99584	-0.07468
ENSG00000004864	258142	0.0227	0.04585	-0.01871	-0.09681	1	0.11809	152632	0.72899	-0.15764	-22866	0.25047	0.04379	0.71155	0.99195	0.01281	0.36631	0.99981	-0.04998	-0.30907	0.99993	0.1368	160386	0.67989	-0.13893	-216081	0.3172	0.06251	0.79628	0.9854	0.03152	0.45543	0.99933	-0.03127	-0.21291	0.99999	-0.27573	-359228	0.00608	-0.0743	-0.79536	0.98548	-0.10528	-113494	0.91741	-0.16808	-177302	0.56645	0.20143
ENSG00000004866	143215	0.20944	0.27871	0.07457	0.74183	0.98995	0.02021	0.0664	1	-0.06205	-113591	0.9171	-0.0757	-132099	0.84234	0.03434	0.12368	1	0.08537	100565	0.95289	-0.05436	-0.62342	0.99608	-0.13662	-183977	0.52094	-0.15027	-201312	0.40623	-0.04023	-0.58807	0.99717	0.0108	0.28298	0.99996	-0.08226	-111692	0.92317	-0.09591	-129355	0.8552	0.01413	0.05123	1	0.06516	0.87483	0.97631	-0.01365
ENSG00000004897	128132	0.27225	0.34513	-0.16463	-236954	0.21156	-0.08315	-118175	0.90125	-0.01784	-0.23104	0.99999	-0.10148	-150064	0.74463	-0.06198	-0.84665	0.97995	-0.04942	-0.67516	0.99394	0.08148	105469	0.941	0.14679	210496	0.34955	0.06315	0.82145	0.98284	0.10265	143577	0.78242	0.11521	160467	0.67936	0.06531	0.9483	0.96458	-0.01834	-0.25887	0.99998	0.02117	0.34044	0.99988	0.03373	0.50195	0.99884	-0.08364
ENSG00000004948	880652	0	0	-0.8084	-407453	0.00109	-0.63376	-257338	0.13713	-104861	-534157	0	-0.93867	-432209	0.00039	-0.40348	-0.87923	0.97548	-0.24127	-0.55992	0.99782	0.17464	128822	0.85728	-0.24022	-125661	0.87129	-0.13028	-0.38699	0.99974	0.40492	311638	0.03168	0.56713	341704	0.01215	-0.41486	-246576	0.17377	-0.30492	-160733	0.67769	0.23028	16897	0.62332	0.39249	197792	0.43027	0.10994
ENSG00000004961	208428	0.06125	0.10307	-0.01871	-0.22646	0.99999	-0.15815	-168936	0.62324	0.0936	0.9008	0.97255	-0.12245	-129957	0.85244	-0.05755	-0.69848	0.99272	-0.19566	-205355	0.38079	-0.13945	-147366	0.76066	0.1123	112263	0.92139	-0.10375	-10751	0.9355	-0.03885	-0.48012	0.9991	-0.17695	-183418	0.52471	0.25175	25176	0.15283	0.0357	0.43439	0.99949	0.1006	0.96456	0.9615	-0.03751	-0.32269	0.99991	-0.21605
ENSG00000004975	148564	0.19031	0.25759	-0.07581	-100413	0.95324	0.06421	0.96808	0.96081	-0.13634	-190818	0.47477	-0.06945	-0.98303	0.95778	-0.05512	-0.60097	0.9968	-0.04043	-0.42433	0.99956	0.14002	190748	0.47524	-0.06053	-0.9174	0.96993	0.00636	-0.00763	1	0.02069	0.36582	0.99981	0.03538	0.54501	0.99815	-0.20055	-27379	0.08908	-0.13366	-186469	0.50403	-0.11933	-149952	0.7453	-0.10464	-133901	0.83358	0.0669
ENSG00000005007	244098	0.03018	0.05763	-0.05887	-0.98297	0.9578	0.03759	0.69628	0.99284	-0.03362	-0.54675	0.99812	-0.17061	-295745	0.0487	-0.07171	-0.95121	0.96404	-0.02203	-0.41832	0.99959	0.09646	161848	0.67036	0.02525	0.42543	0.99955	-0.11173	-198733	0.42269	-0.01284	-0.01412	1	0.03684	0.51823	0.99861	-0.07122	-12024	0.89352	-0.2082	-346396	0.0096	-0.1093	-155962	0.70823	-0.05962	-106397	0.93854	-0.13698
ENSG00000005020	199008	0.07366	0.11963	-0.02916	-0.30331	0.99994	0.00666	0.54955	0.99806	0.02624	0.46886	0.99921	0.19197	194155	0.45265	0.24192	218312	0.3047	-0.06774	-0.32853	0.9999	0.03583	0.8268	0.98225	0.05541	0.75572	0.98891	0.22113	220723	0.29153	0.27109	244638	0.17952	-0.03858	-0.03248	1	0.01958	-0.09975	1	0.1853	129838	0.85297	0.23526	15157	0.73549	-0.07441	-0.84072	0.98066	0.16573
ENSG00000005022	1094418	0	0	0.50157	525951	0	0.02892	0.67732	0.99384	0.47576	475626	0.00004	0.54481	534851	0	0.20873	225778	0.26483	0.0656	0.42887	0.99953	-0.47265	-429383	0.00035	-0.02581	-0.41202	0.99963	0.04324	0.26693	0.99997	-0.29284	-280106	0.07538	-0.43597	-463626	0.00007	0.44684	382529	0.00251	0.51589	441087	0.00021	0.17981	148286	0.75524	0.03668	-0.24839	0.99998	0.06905
ENSG00000005059	257698	0.02279	0.046	-0.03189	0.5569	0.99791	0.14354	152536	0.72956	-0.13534	-0.3437	0.99987	0.37452	245421	0.17725	0.16017	202652	0.39804	0.17801	22813	0.25351	0.17543	0.99671	0.95481	-0.10345	-0.87823	0.9758	0.40641	192722	0.46253	0.19206	146613	0.76499	0.2099	171993	0.60267	-0.27888	-180698	0.54343	0.23098	0.89717	0.97303	0.01663	0.40109	0.99968	0.03447	0.62589	0.99599	0.50986
ENSG00000005073	9392697	0	0	413032	1392747	0	-0.40671	-291226	0.05551	280124	1177437	0	318351	119684	0	-0.12129	-202441	0.39909	-0.08712	-157031	0.70146	-453703	-1510689	0	-132908	-472063	0.00012	-0.94681	-290491	0.06471	-425161	-1471547	0	-421744	-1452628	0	320795	1333569	0	359022	1333211	0	0.28542	0.87201	0.97669	0.31959	129692	0.85365	0.38227
ENSG00000005075	102457	0.41371	0.48229	-0.07476	-0.76231	0.98839	-0.06045	-0.64626	0.99523	0.01994	-0.00739	1	-0.1585	-15374	0.72215	0.0018	0.04785	1	0.10422	0.72984	0.99079	0.01432	0.0687	1	0.09471	0.74669	0.9896	-0.08374	-0.78784	0.98619	0.07656	0.77645	0.98721	0.17898	146172	0.76761	0.08039	0.63247	0.99576	-0.09806	-0.80647	0.9844	0.06224	0.66409	0.99446	0.16467	131482	0.8453	-0.17845
ENSG00000005100	870425	0	0	0.04783	0.60374	0.99672	-0.27539	-430183	0.00034	0.07292	0.81547	0.98348	-0.05911	-103177	0.94678	-0.24168	-357749	0.00641	-0.18568	-316185	0.0263	-0.32322	-483571	0.00003	0.02508	0.22115	0.99999	-0.10694	-160022	0.68225	-0.28951	-412524	0.00074	-0.23352	-372287	0.00373	0.3483	494164	0.00002	0.21628	315797	0.02663	0.03371	0.80114	0.98493	0.08971	118965	0.89832	-0.13202
ENSG00000005102	1479908	0	0	0.79824	60934	0	0.48042	407251	0.00092	0.75808	616217	0	116924	845674	0	0.793	597087	0	0.50737	436033	0.00026	-0.31782	-169262	0.62105	-0.04016	0.1569	1	0.371	272752	0.09155	-0.00524	0.1	1	-0.29088	-158334	0.69313	0.27766	181664	0.53668	0.68882	421799	0.00049	0.31258	17324	0.59411	0.02694	0.15149	1	0.41116
ENSG00000005108	169738	0.12886	0.18847	0.59097	239599	0.20273	0.09522	0.79164	0.98576	0.14113	0.35224	0.99985	0.37968	168514	0.6264	0.42249	16757	0.63262	0.38784	218586	0.30476	-0.49574	-148049	0.75639	-0.44984	-195494	0.44536	-0.21129	-0.59841	0.99683	-0.16847	-0.68128	0.99357	-0.20313	-0.21303	0.99999	0.0459	-0.43332	0.99949	0.28445	0.85091	0.97925	0.32727	0.80602	0.98434	0.29261	128355	0.85939	0.23855
ENSG00000005156	185421	0.09585	0.14817	-0.02727	-0.44291	0.99943	-0.0565	-0.9481	0.96461	-0.06047	-0.90141	0.97246	-0.14762	-21446	0.3264	-0.13202	-202582	0.39815	-0.16465	-258152	0.1316	-0.02923	-0.5302	0.99841	-0.0332	-0.46229	0.99927	-0.12035	-170545	0.61239	-0.10474	-159022	0.68871	-0.13738	-214651	0.32529	-0.00397	0.08684	1	-0.09112	-108987	0.9313	-0.07552	-0.98508	0.95735	-0.10816	-151029	0.73879	-0.08715
ENSG00000005175	263028	0.02055	0.04232	-0.14835	-239887	0.1989	-0.0879	-158833	0.68993	-0.18986	-285912	0.06435	-0.20172	-311036	0.03087	-0.23333	-337746	0.01295	-0.13262	-203231	0.39407	0.06045	0.663	0.99451	-0.0415	-0.49397	0.99894	-0.05336	-0.77293	0.98751	-0.08498	-105252	0.94157	0.01574	0.28323	0.99996	-0.10196	-111743	0.92302	-0.11382	-137413	0.81579	-0.14543	-1634	0.66016	-0.04472	-0.37614	0.99978	-0.01186
ENSG00000005189	250342	0.02632	0.05167	0.70124	335289	0.01499	0.24155	12661	0.8672	0.29433	21324	0.33474	0.41563	280381	0.07672	0.21255	181378	0.53904	0.18222	13539	0.82596	-0.45969	-189008	0.48796	-0.4069	-123022	0.88211	-0.2856	-0.47587	0.99913	-0.48868	-153655	0.72257	-0.51902	-197822	0.42989	0.05279	0.71841	0.99147	0.17409	140326	0.80004	-0.02899	0.42751	0.99953	-0.05932	0.00792	1	0.1213
ENSG00000005194	574185	0.00003	0.00021	0.16777	282339	0.07096	-0.11755	-215363	0.32118	0.1267	180637	0.54367	0.01912	0.13117	1	0.01395	0.33388	0.99989	-0.06883	-16034	0.68018	-0.28532	-480453	0.00003	-0.04107	-0.97001	0.96043	-0.14865	-261333	0.12189	-0.15382	-237802	0.20783	-0.2366	-430732	0.00033	0.24425	380886	0.00267	0.13668	222069	0.28419	0.1315	238743	0.20374	0.04872	0.56095	0.99782	-0.10757
ENSG00000005206	173145	0.1211	0.17927	0.13191	117933	0.90213	0.00067	0.03372	1	-0.04015	-0.25551	0.99998	0.11271	0.8106	0.98398	-0.21957	-179452	0.55174	-0.0404	-0.34676	0.99986	-0.13124	-107576	0.93531	-0.17206	-142151	0.79038	-0.01921	-0.34675	0.99986	-0.35148	-292354	0.05368	-0.17232	-148084	0.75643	-0.04082	-0.27368	0.99997	0.11204	0.73007	0.99077	-0.22024	-172346	0.60017	-0.04107	-0.36074	0.99983	0.15285
ENSG00000005238	500769	0.00015	0.00073	0.1759	225789	0.26484	-0.09309	-100771	0.95243	0.19216	239159	0.20201	0.1944	234466	0.22281	-0.00668	-0.19589	1	-0.10278	-127636	0.86295	-0.26898	-312405	0.02959	0.01626	0.17148	1	0.01851	0.16717	1	-0.18258	-236235	0.21481	-0.27868	-344671	0.01021	0.28525	323017	0.02115	0.28749	317867	0.02494	0.08641	0.78602	0.98636	-0.00969	-0.22757	0.99999	0.00224
ENSG00000005243	352008	0.0033	0.0095	-0.27327	-313703	0.02839	-0.256	-274492	0.08742	-0.07048	-0.81746	0.98327	-0.08699	-0.90618	0.97172	-0.23298	-258959	0.12904	0.02379	0.04201	1	0.01727	0.1939	1	0.20279	227711	0.25508	0.18628	218568	0.30319	0.0403	0.40329	0.99967	0.29706	304464	0.03767	0.18552	194318	0.45151	0.16901	185805	0.5085	0.02302	0.19338	1	0.27979	268685	0.1015	-0.01651
ENSG00000005249	348985	0.00323	0.00934	0.87312	333746	0.0149	0.44215	214946	0.32368	0.58934	282065	0.0716	0.61156	255885	0.13903	0.74004	32647	0.01895	0.85187	372075	0.00377	-0.43097	-106072	0.93938	-0.28378	-0.51707	0.99862	-0.26156	-0.65334	0.99493	-0.13309	-0.03039	1	-0.02125	0.39345	0.99971	0.14719	0.56032	0.99784	0.1694	0.39478	0.99971	0.29788	10202	0.94954	0.40972	143952	0.78029	0.02221
ENSG00000005302	891074	0	0	-0.17084	-299449	0.04372	-0.28185	-48435	0.00003	-0.10942	-19634	0.43823	-0.1068	-194582	0.44977	-0.35829	-620275	0	-0.25536	-437471	0.00025	-0.11101	-202489	0.3987	0.06142	0.98637	0.95709	0.06404	0.98092	0.95823	-0.18745	-332341	0.01554	-0.08452	-150407	0.74256	0.17244	292437	0.05355	0.17506	290717	0.05623	-0.07644	-118726	0.89922	0.0265	0.52833	0.99845	0.00262
ENSG00000005339	807638	0	0	-0.32426	-394016	0.00158	0.0709	0.95334	0.96365	-0.26636	-30897	0.03286	-0.40255	-482865	0.00003	-0.14001	-161707	0.67128	-0.1396	-150679	0.74091	0.39517	465121	0.00007	0.0579	0.80182	0.98487	-0.07829	-0.93455	0.96704	0.18425	214675	0.32512	0.18467	225001	0.26882	-0.33726	-384562	0.00231	-0.47346	-547791	0	-0.21091	-243399	0.18434	-0.2105	-233975	0.22501	-0.1362
ENSG00000005379	238892	0.03359	0.06266	0.08841	0.87315	0.97654	0.24737	178411	0.55887	-0.15131	-127698	0.86267	-0.05191	-0.41501	0.99961	-0.17427	-110943	0.92548	-0.11737	-105321	0.94138	0.15896	0.96929	0.96057	-0.23973	-212381	0.33847	-0.14033	-125577	0.87191	-0.26268	-194563	0.44992	-0.20578	-189069	0.4865	-0.39868	-293014	0.05272	-0.29928	-211493	0.34369	-0.42164	-275622	0.08491	-0.36474	-271098	0.0955	0.0994
ENSG00000005381	513443	0.00011	0.00058	0.29382	129958	0.85198	-0.18331	-177324	0.56677	0.18724	0.62709	0.99591	0.49993	184811	0.51669	-0.38572	-285362	0.0667	0.15585	0.20433	0.99999	-0.47713	-289038	0.06116	-0.10658	-0.62773	0.99588	0.20611	0.62348	0.99601	-0.67954	-394683	0.00176	-0.13797	-104265	0.94373	0.37055	224918	0.27158	0.68324	330507	0.01815	-0.20241	-0.87937	0.97556	0.33916	187614	0.49714	0.31269
ENSG00000005436	557704	0.00005	0.00028	0.08389	10816	0.93367	-0.20597	-26242	0.11865	-0.03863	-0.68122	0.99364	0.0992	126018	0.87002	-0.16516	-300311	0.04262	-0.09194	-173982	0.58906	-0.28986	-363404	0.0052	-0.12252	-173814	0.59021	0.01531	0.21174	0.99999	-0.24905	-402619	0.00111	-0.17583	-277277	0.08128	0.16734	193703	0.45559	0.30517	37259	0.00368	0.0408	-0.30935	0.99993	0.11403	0.88426	0.975	0.13782
ENSG00000005448	299629	0.00961	0.02288	0.5817	344265	0.01108	0.3137	199582	0.41828	0.20321	201393	0.40665	0.3579	2418	0.19309	0.36212	308876	0.03394	0.38509	315326	0.02787	-0.268	-124457	0.87621	-0.37849	-144111	0.77911	-0.2238	-0.88508	0.97465	-0.21958	-0.39908	0.99968	-0.1966	-0.34603	0.99986	-0.11049	-0.12375	1	0.0442	0.36187	0.99982	0.04842	0.87501	0.97615	0.07139	0.93284	0.96715	0.15469
ENSG00000005469	140086	0.22136	0.29149	-0.08811	-128838	0.85755	-0.08374	-133229	0.83688	-0.12415	-168223	0.62804	-0.09274	-147031	0.76261	-0.19195	-244696	0.17925	-0.14135	-245112	0.17761	0.00437	-0.12581	1	-0.03604	-0.41026	0.99963	-0.00463	-0.23011	0.99999	-0.10384	-11864	0.89952	-0.05324	-119816	0.89513	-0.04041	-0.2612	0.99997	-0.009	-0.095	1	-0.10821	-0.99065	0.95618	-0.05762	-100263	0.95357	0.03141
ENSG00000005471	238919	0.03355	0.06258	-0.29514	-3082	0.0337	-0.16276	-124423	0.87678	-0.32065	-313232	0.02886	-0.24888	-242859	0.18662	-0.15245	-16317	0.66168	-0.16937	-168987	0.6229	0.13239	163737	0.65794	-0.0255	-0.09544	1	0.04626	0.53346	0.99836	0.14269	133279	0.83663	0.12577	129148	0.85615	-0.15789	-169846	0.61711	-0.08612	-107862	0.9345	0.0103	-0.32863	0.9999	-0.00661	-0.38024	0.99976	0.07177
ENSG00000005483	0.50716	0.80171	0.82881	-0.05267	-0.57101	0.9976	0.04595	0.51539	0.99865	-0.02562	-0.27579	0.99996	-0.0629	-0.70577	0.9923	0.04209	0.47139	0.99919	-0.0582	-0.68049	0.99368	0.09862	105725	0.94033	0.02705	0.28884	0.99995	-0.01024	-0.14178	1	0.09475	102153	0.94925	-0.00553	-0.13454	1	-0.07157	-0.77226	0.98757	-0.10885	-118021	0.90181	-0.00386	-0.04936	1	-0.10415	-114357	0.91459	-0.03728
ENSG00000005486	0.62459	0.71022	0.74894	-0.03473	-0.35435	0.99984	-0.03955	-0.17495	1	-0.07774	-0.69676	0.99282	-0.07571	-0.8008	0.98496	0.04746	0.79475	0.98555	0.02713	0.42232	0.99957	-0.00482	0.15726	1	-0.04302	-0.3448	0.99987	-0.04098	-0.45471	0.99934	0.08219	112975	0.91911	0.06186	0.76207	0.98841	-0.03819	-0.47936	0.99911	-0.03616	-0.58155	0.99734	0.08701	0.91434	0.97042	0.06668	0.56665	0.9977	0.00203
ENSG00000005513	231726	0.03834	0.06987	-0.04202	-0.45096	0.99937	0.2316	0.90745	0.9715	-0.07416	0.12648	1	0.29755	137962	0.81288	0.23864	158034	0.69505	0.61263	271558	0.09467	0.27362	130781	0.84855	-0.03214	0.56442	0.99774	0.33956	178302	0.5597	0.28065	198951	0.42147	0.65464	311279	0.03083	-0.30576	-0.7761	0.98723	0.06594	0.41821	0.99959	0.00703	0.57317	0.99754	0.38102	165363	0.64718	0.37171
ENSG00000005700	109501	0.37045	0.44154	-0.14701	-151069	0.73856	0.01902	0.02042	1	-0.01238	-0.14348	1	-0.1871	-189108	0.48621	-0.07611	-0.74665	0.9896	-0.07609	-0.50157	0.99884	0.16603	143908	0.78056	0.13462	134766	0.8293	-0.04009	-0.39797	0.99969	0.07089	0.69949	0.99266	0.07092	0.93964	0.96614	-0.03141	-0.15504	1	-0.20612	-179729	0.54986	-0.09514	-0.72249	0.99127	-0.09511	-0.4939	0.99894	-0.17471
ENSG00000005801	159868	0.15485	0.21866	0.03225	0.20213	0.99999	-0.10253	-196288	0.43861	0.05912	0.4894	0.99899	0.00656	-0.1944	1	-0.03584	-0.88355	0.97509	-0.08909	-1496	0.74741	-0.13478	-21349	0.33202	0.02686	0.28764	0.99995	-0.02569	-0.38502	0.99975	-0.06809	-106833	0.93735	-0.12134	-167939	0.62995	0.16164	23624	0.21481	0.10909	169622	0.61862	0.06669	106543	0.93814	0.01344	0.5031	0.99882	-0.05255
ENSG00000005810	0.25739	0.95525	0.96086	-0.06892	-0.72957	0.9908	0.02067	0.07602	1	0.05382	0.41947	0.99958	0.01726	0.00055	1	0.0405	0.24456	0.99998	0.00542	0.08242	1	0.08959	0.76063	0.98853	0.12274	113749	0.9166	0.08618	0.71509	0.99174	0.10942	0.94552	0.96509	0.07434	0.7822	0.98671	0.03315	0.3191	0.99992	-0.00341	-0.07408	1	0.01983	0.15686	1	-0.01525	0.00443	1	-0.03656
ENSG00000005812	465596	0.00031	0.00134	-0.26503	-366682	0.00459	-0.0046	0.08049	1	-0.22385	-30818	0.03366	-0.1819	-24406	0.18169	-0.07842	-0.90697	0.9716	-0.02395	-0.25843	0.99998	0.26042	353582	0.00743	0.04118	0.53137	0.9984	0.08313	115481	0.91078	0.18661	262423	0.11864	0.24108	326977	0.01856	-0.21925	-298769	0.0446	-0.17729	-238385	0.20529	-0.07381	-0.93596	0.96679	-0.01935	-0.32257	0.99991	0.04195
ENSG00000005844	2107503	0	0	11051	652545	0	0.44511	239733	0.20004	133934	777037	0	101852	59027	0	0.5607	278039	0.08009	0.04909	-0.64965	0.99508	-0.65999	-382986	0.00259	0.23424	129117	0.85601	-0.08657	-0.46149	0.99928	-0.5444	-362803	0.00555	-105601	-685545	0	0.89423	505481	0.00001	0.57341	33158	0.0164	0.11559	0.2808	0.99996	-0.39602	-285491	0.06552	-0.32082
ENSG00000005882	172592	0.12232	0.18078	-0.02926	-0.25591	0.99998	-0.03752	-0.01984	1	0.14565	149185	0.7499	-0.15562	-162249	0.66773	-0.0975	-0.73066	0.99073	-0.04445	-0.35584	0.99984	-0.00827	0.22005	0.99999	0.1749	17501	0.58206	-0.12636	-137367	0.81603	-0.06825	-0.48936	0.99899	-0.0152	-0.11357	1	0.18317	141963	0.79141	-0.11809	-150275	0.74336	-0.05998	-0.66795	0.99429	-0.00693	-0.31733	0.99992	-0.30126
ENSG00000005884	242123	0.03137	0.05944	0.20255	226719	0.26011	0.12689	153661	0.72264	0.16657	185339	0.51168	0.44451	369246	0.00418	0.23681	221214	0.28881	0.22148	207748	0.36613	-0.07567	-0.58864	0.99715	-0.03598	-0.37204	0.99979	0.24196	152803	0.72794	0.03426	0.03189	1	0.01893	-0.11341	1	0.03969	0.22772	0.99999	0.31762	200729	0.40992	0.10993	0.59739	0.99691	0.09459	0.46513	0.99925	0.27793
ENSG00000005889	413388	0.00092	0.00333	-0.28729	-337917	0.01287	0.02078	0.07991	1	-0.23494	-272848	0.09124	-0.28208	-334277	0.01456	-0.1383	-172901	0.59641	-0.07982	-0.94506	0.96517	0.30807	324667	0.02002	0.05234	0.60046	0.99682	0.0052	-0.03729	1	0.14899	15274	0.72833	0.20747	230916	0.23939	-0.25573	-263955	0.11425	-0.30287	-321802	0.02196	-0.15908	-170414	0.61326	-0.1006	-0.9679	0.96085	-0.04714
ENSG00000005893	285684	0.01292	0.02909	-0.16538	-174426	0.58603	0.09375	0.778	0.98708	-0.11614	-114176	0.91519	-0.2325	-241714	0.1912	0.01332	0.09915	1	0.04958	0.62891	0.99589	0.25913	241962	0.19018	0.04924	0.5806	0.99736	-0.06712	-0.69016	0.99318	0.17869	176504	0.57187	0.21496	229074	0.24833	-0.20989	-184489	0.51743	-0.32625	-304749	0.03734	-0.08043	-0.65087	0.99504	-0.04417	-0.15035	1	-0.11636
ENSG00000005961	39885	0.00112	0.00391	0.92576	297956	0.05269	0.04546	-0.09341	1	0.21055	0.77337	0.98725	115979	363894	0.00844	0.05474	0.23138	0.99999	0.02955	0.34258	0.99987	-0.8803	-286389	0.07125	-0.71521	-216417	0.3235	0.23404	0.82289	0.98166	-0.87102	-264531	0.12171	-0.89621	-258829	0.13847	0.16509	0.79947	0.98483	111434	351033	0.01232	0.00929	0.30093	0.99994	-0.0159	0.40376	0.99966	0.94925
ENSG00000005981	112298	0	0	-0.51503	-454189	0.00011	0.05664	0.24055	0.99998	-0.57809	-490703	0.00002	-0.59156	-509965	0.00001	-0.1361	-136643	0.81978	-0.01885	-0.38303	0.99975	0.57167	447746	0.00015	-0.06306	-0.41824	0.99959	-0.07653	-0.63366	0.99572	0.37893	298911	0.04441	0.49618	398321	0.00133	-0.63473	-481759	0.00003	-0.6482	-499754	0.00001	-0.19274	-151162	0.73799	-0.07549	-0.59303	0.99703	-0.01346
ENSG00000006007	753502	0	0.00001	-0.28019	-532041	0	-0.15358	-273552	0.08958	-0.3099	-57154	0	-0.2362	-42708	0.00039	-0.14983	-263638	0.11515	-0.12809	-244498	0.17995	0.12662	22532	0.26718	-0.02971	-0.47427	0.99916	0.04399	0.99933	0.95431	0.13036	243038	0.1858	0.1521	261307	0.12192	-0.15632	-266835	0.10635	-0.08263	-129579	0.85418	0.00375	0.13284	1	0.02549	0.31067	0.99993	0.0737
ENSG00000006015	0.86678	0.52202	0.58256	0.00141	0.01297	1	-0.09143	-105157	0.94181	0.00767	0.05698	1	-0.08884	-115335	0.91128	-0.05811	-0.7198	0.99144	0.06455	0.67507	0.99395	-0.09284	-106677	0.93778	0.00626	0.04431	1	-0.09025	-117028	0.90538	-0.05952	-0.73443	0.99047	0.06314	0.66461	0.99444	0.0991	109651	0.92937	0.00259	-0.04265	1	0.03332	0.32848	0.9999	0.15598	16518	0.64837	-0.09651
ENSG00000006016	449285	0.00044	0.00181	-0.31717	-217352	0.30999	0.18189	114384	0.91449	-0.22252	-141092	0.79619	-0.34568	-207781	0.36593	0.0233	0.29772	0.99994	0.20384	167521	0.63275	0.49906	316455	0.02607	0.09465	0.72143	0.99134	-0.02851	0.04609	1	0.34047	23824	0.20596	0.52102	375976	0.00323	-0.40441	-243639	0.18343	-0.52757	-305695	0.03633	-0.15859	-0.82616	0.98232	0.02195	0.46568	0.99924	-0.12316
ENSG00000006025	357218	0.00297	0.00871	-0.07609	-0.5496	0.99806	-0.02475	-0.00945	1	-0.59258	-37068	0.00395	-0.0786	-0.3727	0.99979	-0.29824	-190949	0.47388	-0.09699	-0.338	0.99988	0.05134	0.50388	0.99881	-0.51648	-317074	0.02554	-0.00251	0.16664	1	-0.22214	-138596	0.8096	-0.02089	0.18753	1	-0.56783	-345702	0.00983	-0.05385	-0.33928	0.99988	-0.27349	-177759	0.5633	-0.07223	-0.30925	0.99993	0.51397
ENSG00000006042	572026	0.00004	0.00022	-0.09923	-0.55387	0.99797	0.18939	206335	0.3749	-0.07197	0.10085	1	0.11777	127763	0.86235	0.4613	373083	0.00364	0.44395	348422	0.009	0.28862	255467	0.14043	0.02726	0.63758	0.99557	0.217	178444	0.5587	0.56054	421308	0.00051	0.54318	398637	0.00133	-0.26136	-192651	0.46265	-0.07162	-0.76954	0.98779	0.27192	1511	0.73835	0.25456	127461	0.86369	0.18974
ENSG00000006047	27925	0.01404	0.03119	0.73091	301744	0.04294	0.43305	159901	0.68307	0.83123	319759	0.02519	0.55731	2309	0.24256	0.16362	0.83997	0.98065	0.24234	184887	0.51533	-0.29785	-122615	0.88362	0.10033	0.25265	0.99998	-0.1736	-0.54571	0.9981	-0.56729	-210506	0.35177	-0.48857	-122969	0.88227	0.39818	144366	0.77755	0.12425	0.65518	0.99478	-0.26944	-0.78202	0.98661	-0.19071	0.08442	1	-0.27393
ENSG00000006062	279987	0.01454	0.03204	0.06655	0.99973	0.95421	-0.19671	-137564	0.81501	0.0303	0.56979	0.99762	-0.0105	0.06779	1	-0.25376	-237138	0.21079	-0.17978	-117481	0.90375	-0.26325	-231654	0.23591	-0.03624	-0.41168	0.99963	-0.07704	-0.89939	0.97276	-0.32031	-332694	0.01538	-0.24633	-21451	0.32611	0.22701	188636	0.48941	0.18621	1.4	0.80211	-0.05706	-0.90232	0.97232	0.01692	0.23135	0.99999	-0.0408
ENSG00000006071	577774	0.00003	0.0002	0.08262	0.50845	0.99875	0.16554	0.78611	0.98633	-0.53832	-381912	0.00261	0.28603	0.92679	0.96831	-0.02133	-0.04205	1	0.04422	0.88489	0.97487	0.08292	0.31094	0.99993	-0.62093	-418672	0.00058	0.20341	0.45154	0.99936	-0.10395	-0.5287	0.99844	-0.03839	0.37436	0.99978	-0.70385	-417439	0.00061	0.12049	0.13497	1	-0.18687	-0.79567	0.98544	-0.12131	0.03847	1	0.82434
ENSG00000006118	245024	0.02953	0.05667	0.31539	244542	0.17992	0.05009	0.26505	0.99997	0.33464	26724	0.10541	-0.00668	-0.07893	1	0.13901	0.90931	0.97122	0.10785	0.41775	0.99959	-0.2653	-200926	0.40871	0.01925	0.27026	0.99997	-0.32207	-239936	0.1988	-0.17638	-144758	0.77572	-0.20753	-194075	0.45318	0.28455	222491	0.28208	-0.05677	-0.3258	0.9999	0.08892	0.58932	0.99713	0.05777	0.13305	1	-0.34132
ENSG00000006125	0.18564	0.98024	0.98296	-0.00048	-0.01678	1	-0.03103	-0.53919	0.99826	-0.01716	-0.26847	0.99997	-0.04063	-0.85245	0.97924	-0.01519	-0.20972	0.99999	-0.03296	-0.4479	0.99939	-0.03055	-0.52422	0.99851	-0.01668	-0.25244	0.99998	-0.04015	-0.83775	0.98101	-0.01472	-0.1941	1	-0.03249	-0.43257	0.9995	0.01387	0.28121	0.99996	-0.0096	-0.26657	0.99997	0.01584	0.31851	0.99992	-0.00194	0.0935	1	-0.02347
ENSG00000006194	106251	0.3899	0.46014	0.07625	168326	0.62735	0.05667	0.88431	0.97498	0.1292	234832	0.22114	0.09348	157914	0.69583	0.07505	142493	0.78848	0.05907	130461	0.85009	-0.01958	-0.69013	0.99318	0.05295	0.69466	0.99293	0.01723	-0.04169	1	-0.0012	-0.19999	0.99999	-0.01718	-0.32446	0.99991	0.07253	132957	0.8382	0.03681	0.62788	0.99593	0.01838	0.48039	0.99909	0.0024	0.36622	0.99981	-0.03572
ENSG00000006210	676945	0	0.00004	0.59806	463094	0.00008	0.3944	350464	0.00833	0.63762	526971	0	0.67506	462907	0.00008	0.50086	389956	0.00187	0.30035	250598	0.15702	-0.20366	-0.86331	0.97785	0.03956	0.71229	0.99191	0.077	0.22122	0.99999	-0.0972	-0.57392	0.99753	-0.29772	-199876	0.41538	0.24322	152449	0.73012	0.28066	103719	0.94545	0.10646	0.29106	0.99995	-0.09406	-105298	0.94144	0.03744
ENSG00000006282	656258	0.00001	0.00006	0.26955	371978	0.00376	-0.09307	-0.86262	0.97795	0.0659	109937	0.92852	0.31309	39522	0.00151	0.03456	0.39353	0.99971	0.04625	0.44576	0.99941	-0.36262	-437081	0.00025	-0.20365	-259493	0.12739	0.04354	0.28955	0.99995	-0.23499	-316602	0.02592	-0.2233	-312418	0.02955	0.15897	189005	0.4869	0.40616	457174	0.0001	0.12762	119835	0.89507	0.13932	125671	0.87152	0.24719
ENSG00000006283	665149	0.00001	0.00004	-0.31258	-148594	0.75314	143631	377078	0.00537	0.35835	0.84362	0.98002	0.26389	0.6065	0.99656	0.99863	350402	0.01058	0.59467	174772	0.58469	174889	484276	0.00011	0.67093	220163	0.29843	0.57647	193717	0.45802	131121	473043	0.0001	0.90725	307357	0.03752	-107796	-296767	0.05774	-117242	-310428	0.04037	-0.43768	-0.6148	0.99615	-0.84164	-221333	0.29967	-0.09446
ENSG00000006327	484308	0.00021	0.00098	-0.0012	0.02288	1	-0.75857	-242676	0.18733	0.4671	167894	0.63025	0.68755	185763	0.50884	-0.50496	-155122	0.71352	-0.5356	-142482	0.78853	-0.75737	-244197	0.18121	0.46831	164574	0.6524	0.68876	183067	0.52714	-0.50376	-156589	0.70427	-0.5344	-144472	0.77736	122567	39217	0.00171	144612	399015	0.0013	0.25361	0.87723	0.97598	0.22297	103045	0.94711	0.22045
ENSG00000006432	554209	0.00005	0.0003	0.05435	0.31326	0.99992	0.12081	0.87986	0.97559	0.16472	0.45729	0.99932	0.15573	0.42696	0.99954	-0.32289	-250049	0.15925	-0.51792	-33967	0.01222	0.06646	0.58343	0.99728	0.11037	0.15337	1	0.10138	0.13384	1	-0.37725	-27628	0.08372	-0.57227	-366871	0.00462	0.04391	-0.41814	0.99959	0.03491	-0.4227	0.99956	-0.44371	-313722	0.02859	-0.63873	-397179	0.00142	-0.00899
ENSG00000006451	336376	0.00453	0.01237	0.07406	134011	0.83304	0.10893	168276	0.62768	0.1744	314962	0.02732	0.16461	294027	0.05121	0.21579	37779	0.00301	0.09275	155193	0.71308	0.03487	0.42423	0.99956	0.10034	182907	0.5282	0.09055	16376	0.65779	0.14173	248326	0.1653	0.01868	0.25941	0.99998	0.06547	130497	0.84993	0.05568	113137	0.91859	0.10686	193323	0.4581	-0.01618	-0.16652	1	-0.00979
ENSG00000006453	72913	0	0.00001	0.76782	492815	0.00002	-0.11794	-0.71081	0.992	0.32841	205291	0.38137	0.33405	159538	0.68538	0.06984	0.38979	0.99973	-0.16916	-0.82358	0.9826	-0.88576	-532101	0	-0.43941	-27939	0.07719	-0.43378	-306021	0.03626	-0.69798	-439664	0.00023	-0.93698	-560377	0	0.44635	260055	0.12594	0.45198	215425	0.32108	0.18778	104688	0.94299	-0.05122	-0.07127	1	0.00564
ENSG00000006459	0.82398	0.55391	0.61062	-0.08534	-102637	0.9481	-0.00208	-0.19154	1	0.03173	0.30493	0.99994	-0.09562	-12044	0.89275	-0.09766	-106755	0.93757	-0.10154	-128787	0.8578	0.08326	0.76999	0.98776	0.11707	130794	0.84854	-0.01028	-0.20329	0.99999	-0.01232	-0.07624	1	-0.0162	-0.29859	0.99994	0.0338	0.47378	0.99916	-0.09354	-0.9437	0.96541	-0.09558	-0.81765	0.98325	-0.09946	-102728	0.94788	-0.12735
ENSG00000006468	663512	0.00001	0.00005	-0.3863	-224305	0.27319	0.1639	150218	0.74361	-0.03879	0.3457	0.99986	0.15576	13785	0.81332	0.5236	303637	0.03956	0.32302	273803	0.09005	0.5502	350578	0.00859	0.34751	249083	0.16345	0.54206	342566	0.01141	0.9099	50492	0.00001	0.70932	487756	0.00003	-0.20269	-114473	0.914	-0.00814	-0.13976	1	0.3597	140523	0.79908	0.15912	105664	0.94031	0.19455
ENSG00000006530	0.32358	0.92333	0.93358	0.05945	111396	0.92408	-0.00613	0.5481	0.99809	0.03555	0.73005	0.99077	-0.00025	0.24385	0.99998	0.0213	0.3415	0.99987	-0.01677	-0.01973	1	-0.06558	-0.49637	0.99891	-0.0239	-0.35968	0.99983	-0.0597	-0.81742	0.98327	-0.03815	-0.73154	0.99067	-0.07622	-109809	0.92889	0.04168	0.14735	1	0.00588	-0.2953	0.99995	0.02743	-0.20897	0.99999	-0.01064	-0.55061	0.99804	-0.0358
ENSG00000006534	280549	0.01423	0.03154	0.34678	19395	0.45415	0.30162	217812	0.30774	0.5009	28979	0.05811	0.43946	304387	0.03813	0.4603	307034	0.03512	0.4268	298505	0.04522	-0.04516	0.34971	0.99986	0.15412	0.97521	0.95933	0.09268	118189	0.90109	0.11352	114472	0.91412	0.08002	103918	0.9449	0.19928	0.58558	0.99723	0.13784	0.78897	0.98606	0.15868	0.7416	0.98995	0.12519	0.63363	0.99571	-0.06144
ENSG00000006576	2010803	0	0	-0.93696	-843644	0	-0.14646	-162196	0.66808	-0.77495	-681058	0	-0.80359	-701672	0	-0.64113	-534603	0	-0.2078	-182592	0.53034	0.79051	630966	0	0.16201	150871	0.73976	0.13338	134552	0.83037	0.29583	267772	0.10387	0.72917	620414	0	-0.62849	-480874	0.00003	-0.65713	-498936	0.00001	-0.49467	-348977	0.00876	-0.06134	-0.17334	1	-0.02864
ENSG00000006607	324567	0.00583	0.01516	0.04188	0.42357	0.99956	-0.11936	-161675	0.67149	-0.20052	-273637	0.08943	0.02743	0.18371	1	-0.10634	-13178	0.84387	-0.19449	-241927	0.19033	-0.16124	-200976	0.40833	-0.2424	-313889	0.02825	-0.01445	-0.22663	0.99999	-0.14822	-17204	0.60226	-0.23636	-282072	0.07148	-0.08116	-0.97721	0.95898	0.14679	174103	0.58824	0.01302	0.32239	0.99991	-0.07512	-0.71232	0.99191	0.22794
ENSG00000006625	675176	0	0.00004	0.18532	109145	0.93082	-0.28216	-226121	0.26322	0.14691	0.93429	0.96707	0.06433	0.09911	1	-0.12924	-105182	0.94173	-0.47735	-407366	0.00092	-0.46748	-322729	0.0214	-0.03842	-0.13653	1	-0.12099	-0.92259	0.96906	-0.31457	-207387	0.36842	-0.66267	-50304	0.00001	0.42907	303755	0.03859	0.34649	220743	0.29147	0.15292	119886	0.89485	-0.19519	-159664	0.68457	-0.08258
ENSG00000006634	129503	0.26563	0.33833	-0.12244	-0.76652	0.98801	-0.06952	-122012	0.88647	0.05324	-0.01769	1	-0.1573	-102475	0.94837	-0.02288	-0.82836	0.98203	-0.19794	-239053	0.20314	0.05291	-0.5072	0.99876	0.17568	0.71524	0.9917	-0.03486	-0.29499	0.99995	0.09956	-0.09245	1	-0.0755	-163009	0.66277	0.12276	115882	0.90925	-0.08777	0.20917	0.99999	0.04664	0.40192	0.99967	-0.12841	-100849	0.95218	-0.21054
ENSG00000006638	324917	0.00566	0.01481	0.41438	239572	0.20073	0.35997	238907	0.20357	0.68555	388399	0.00205	0.59959	288349	0.06073	0.31326	199826	0.41593	0.23669	12594	0.8703	-0.05442	0.13692	1	0.27116	154854	0.71517	0.18521	0.65811	0.99471	-0.10112	-0.34969	0.99986	-0.17769	-110116	0.92791	0.32558	134221	0.83189	0.23962	0.49839	0.99888	-0.0467	-0.46588	0.99924	-0.12327	-117398	0.90397	-0.08596
ENSG00000006652	104627	0	0	-0.54069	-610139	0	0.0566	0.60744	0.99661	-0.2532	-297286	0.04657	-0.32743	-362387	0.00539	-0.13525	-150985	0.73906	-0.0713	-0.70702	0.99223	0.59729	631383	0	0.28749	304624	0.03749	0.21326	236925	0.21168	0.40544	434046	0.00029	0.46939	513512	0.00001	-0.3098	-33828	0.01271	-0.38403	-399245	0.00128	-0.19185	-200276	0.41278	-0.1279	-125263	0.87326	-0.07423
ENSG00000006695	0.83415	0.54623	0.60408	0.02278	0.23033	0.99999	-0.05918	-0.54897	0.99807	0.15133	138895	0.80802	-0.04283	-0.41124	0.99963	-0.00664	-0.11159	1	-0.03323	-0.37315	0.99979	-0.08196	-0.76791	0.98793	0.12855	116508	0.90722	-0.06561	-0.64012	0.99547	-0.02942	-0.33278	0.99989	-0.05601	-0.59416	0.997	0.21051	185464	0.51081	0.01635	0.15467	1	0.05254	0.42245	0.99957	0.02595	0.17373	1	-0.19416
ENSG00000006704	1073337	0	0	-0.34153	-517853	0	0.04248	0.52441	0.99851	-0.28609	-422225	0.00048	-0.3224	-473916	0.00004	-0.16799	-232938	0.22982	-0.0318	-0.45253	0.99936	0.38401	538077	0	0.05544	0.87541	0.97624	0.01914	0.36899	0.9998	0.17354	261787	0.1205	0.30973	448329	0.00015	-0.32857	-448229	0.00015	-0.36488	-496651	0.00001	-0.21047	-269114	0.10041	-0.07428	-0.93176	0.96752	-0.0363
ENSG00000006712	0.18641	0.98003	0.98281	-0.02914	-0.41117	0.99963	-0.03997	-0.48932	0.99899	-0.05284	-0.82828	0.98209	-0.04375	-0.59025	0.99711	-0.06674	-0.93256	0.96738	-0.03486	-0.47171	0.99918	-0.01083	-0.10314	1	-0.0237	-0.42364	0.99956	-0.01462	-0.18649	1	-0.03761	-0.54026	0.99824	-0.00572	-0.07793	1	-0.01287	-0.2966	0.99995	-0.00379	-0.07395	1	-0.02678	-0.41047	0.99963	0.00511	0.02572	1	0.00908
ENSG00000006715	0.87831	0.51357	0.57466	0.04203	0.68538	0.99343	0.07129	0.84868	0.9797	0.10988	153638	0.72278	0.1437	180013	0.54794	0.07991	121815	0.88738	0.0233	0.18774	1	0.02926	0.20479	0.99999	0.06785	0.85593	0.9788	0.10167	113383	0.91778	0.03788	0.55072	0.99804	-0.01873	-0.4738	0.99916	0.03859	0.60463	0.99669	0.07241	0.87225	0.97666	0.00862	0.32019	0.99991	-0.04799	-0.64577	0.99525	0.03382
ENSG00000006740	1023912	0	0	0.61405	612829	0	0.45613	456612	0.0001	0.56889	513056	0.00001	0.77717	649403	0	0.4222	380153	0.00276	0.50224	388026	0.00202	-0.15792	-115668	0.91011	-0.04516	-0.82426	0.98253	0.16312	0.78922	0.98606	-0.19185	-210661	0.34869	-0.11182	-20332	0.39357	0.11276	0.34679	0.99986	0.32103	183879	0.52165	-0.03393	-0.86292	0.9779	0.0461	-0.78969	0.98602	0.20828
ENSG00000006744	464904	0.00032	0.00138	0.12775	24659	0.17181	-0.11618	-19497	0.44721	0.06252	13353	0.83542	0.04286	0.73296	0.99057	-0.07428	-118901	0.89857	-0.06785	-103533	0.94592	-0.24393	-42644	0.0004	-0.06523	-110228	0.92765	-0.08489	-170735	0.61109	-0.20203	-354173	0.00728	-0.1956	-338346	0.01268	0.1787	318369	0.02451	0.15904	261829	0.12038	0.04191	0.74558	0.98968	0.04833	0.89179	0.97391	-0.01966
ENSG00000006756	399563	0.00121	0.00417	0.38584	296544	0.04775	0.10637	146224	0.76729	0.15541	134692	0.82963	0.59791	38124	0.00267	0.42946	355594	0.00696	0.29824	296114	0.04832	-0.27946	-134419	0.83099	-0.23042	-156066	0.70757	0.21208	10489	0.94245	0.04363	0.65647	0.9948	-0.0876	0.02405	1	0.04904	-0.16634	1	0.49154	227003	0.25892	0.32309	194128	0.45287	0.19187	135579	0.82517	0.4425
ENSG00000006757	0.79289	0.57755	0.63118	-0.05751	-0.57277	0.99755	-0.02632	-0.36981	0.9998	0.07338	0.68027	0.99369	-0.11101	-11286	0.91949	0.02848	0.15848	1	-0.0706	-0.96914	0.9606	0.0312	0.16931	1	0.13089	124416	0.87682	-0.0535	-0.56635	0.9977	0.08599	0.70661	0.99225	-0.01308	-0.42077	0.99958	0.09969	100513	0.95302	-0.08469	-0.70003	0.99263	0.0548	0.50473	0.9988	-0.04428	-0.5617	0.99781	-0.18439
ENSG00000006831	0.80994	0.56455	0.62015	-0.05982	-0.94442	0.96529	0.00493	-0.28168	0.99996	-0.0578	-0.8996	0.97274	-0.11869	-188622	0.48948	-0.04782	-0.5805	0.99736	0.00202	-0.08282	1	0.06476	0.6043	0.9967	0.00202	0.03393	1	-0.05887	-0.95151	0.96399	0.012	0.32088	0.99991	0.06185	0.81719	0.9833	-0.06274	-0.56597	0.99771	-0.12363	-149078	0.75053	-0.05276	-0.27625	0.99996	-0.00291	0.19227	1	-0.06089
ENSG00000006837	211774	0.05601	0.09574	0.06172	-0.31335	0.99992	-0.47387	-271706	0.09703	-0.15836	-173527	0.5929	-0.22485	-196532	0.43923	-0.34197	-246149	0.17671	-0.37114	-197468	0.43257	-0.53558	-232295	0.23646	-0.22007	-137228	0.81611	-0.28656	-159964	0.68271	-0.40368	-206385	0.37701	-0.43286	-158655	0.69109	0.31551	0.9658	0.96093	0.24902	0.71016	0.99194	0.1319	0.32152	0.99991	0.10273	0.84287	0.98026	-0.06649
ENSG00000007047	226099	0.04315	0.07709	-0.15361	-136362	0.82122	0.20404	1996	0.41713	-0.03606	-0.23429	0.99999	-0.13151	-110118	0.92798	0.02444	0.38663	0.99974	0.01922	0.27365	0.99997	0.35765	326755	0.01872	0.11754	110488	0.92686	0.0221	0.22838	0.99999	0.17805	169592	0.61881	0.17283	15872	0.69066	-0.24011	-218372	0.30431	-0.33555	-298181	0.04541	-0.1796	-156547	0.70453	-0.18482	-167767	0.6311	-0.09545
ENSG00000007062	532328	0.00008	0.00043	0.24314	0.59582	0.99693	-0.34689	-163436	0.65999	0.14155	16861	0.62563	0.37204	0.75112	0.98918	-0.34268	-138469	0.81011	-0.4826	-316774	0.02639	-0.59003	-212616	0.33823	-0.10159	101873	0.94965	0.1289	0.18558	1	-0.58581	-188126	0.49347	-0.72574	-359877	0.00625	0.48844	319073	0.02473	0.71893	218957	0.30271	0.00421	0.28091	0.99996	-0.13571	-146611	0.76498	0.23049
ENSG00000007080	134407	0.24445	0.31619	-0.00225	0.00793	1	0.03276	0.40285	0.99967	0.00329	-0.01656	1	-0.06956	-0.76924	0.98782	0.06457	0.81518	0.98351	0.16914	188563	0.48987	0.03502	0.39641	0.9997	0.00554	-0.02447	1	-0.06731	-0.7796	0.98693	0.06682	0.80987	0.98406	0.17139	188292	0.4917	-0.02948	-0.41476	0.99961	-0.10233	-11261	0.92028	0.0318	0.38453	0.99975	0.13638	140063	0.80178	-0.07285
ENSG00000007168	0.79512	0.57584	0.62963	-0.08325	-14769	0.75876	-0.05574	-112069	0.922	-0.0537	-0.87518	0.97627	-0.09491	-166795	0.6376	-0.10889	-174544	0.58523	-0.11031	-162384	0.66684	0.02751	0.26397	0.99997	0.02955	0.58294	0.9973	-0.01166	-0.20514	0.99999	-0.02565	-0.34267	0.99987	-0.02706	-0.22363	0.99999	0.00204	0.28597	0.99996	-0.03917	-0.45389	0.99935	-0.05315	-0.57347	0.99754	-0.05457	-0.46352	0.99926	-0.04121
ENSG00000007171	674768	0	0.00004	0.54161	263884	0.11566	-0.006	0.12565	1	0.50451	324044	0.02109	0.34542	264143	0.11505	0.10084	0.56387	0.99775	-0.31642	-19149	0.47057	-0.54761	-233378	0.22896	-0.0371	0.64111	0.9954	-0.19619	0.0902	1	-0.44077	-20034	0.41309	-0.85803	-441638	0.00022	0.51051	289228	0.05975	0.35141	234822	0.22244	0.10684	0.39694	0.9997	-0.31042	-187623	0.49652	-0.15909
ENSG00000007202	122492	0.29967	0.3732	-0.10383	-15828	0.69348	-0.08716	-151539	0.73569	-0.0342	-0.42263	0.99957	-0.14035	-218745	0.30221	-0.10773	-13281	0.83893	-0.12956	-180124	0.54716	0.01667	-0.0322	1	0.06963	114118	0.91538	-0.03651	-0.62144	0.99615	-0.0039	0.17685	1	-0.02572	-0.29992	0.99994	0.05296	110174	0.92782	-0.05318	-0.55028	0.99805	-0.02057	0.19676	1	-0.0424	-0.2525	0.99998	-0.10614
ENSG00000007237	26895	0.01828	0.03847	-0.10016	-0.36844	0.9998	0.13974	13543	0.82595	-0.1345	-0.76121	0.98848	0.07841	0.8476	0.97984	0.26721	21114	0.34576	0.25673	214562	0.3258	0.2399	170034	0.61583	-0.03434	-0.39864	0.99969	0.17857	120404	0.89289	0.36736	246147	0.17356	0.35689	249895	0.15954	-0.27424	-204549	0.38582	-0.06133	-0.52191	0.99855	0.12746	0.68258	0.99357	0.11699	0.72013	0.99142	0.21291
ENSG00000007255	382484	0.00175	0.00564	0.22331	238598	0.20444	-0.1866	-18541	0.5112	0.13602	128718	0.8581	0.17219	124868	0.87491	-0.05778	-0.50603	0.99878	-0.04652	-0.54712	0.99811	-0.40991	-408037	0.00089	-0.08729	-104868	0.94255	-0.05112	-103384	0.94628	-0.28109	-279722	0.07617	-0.26983	-28467	0.0666	0.32262	301211	0.04155	0.35879	294489	0.05055	0.12882	131185	0.8467	0.14008	127923	0.86167	0.03617
ENSG00000007312	535733	0.00007	0.0004	100223	380521	0.00321	0.19108	0.96904	0.96042	114298	448922	0.00021	0.78086	316929	0.028	0.54956	242072	0.19196	0.8512	292544	0.0555	-0.81116	-263502	0.11931	0.14074	0.74933	0.98917	-0.22137	-0.42035	0.99957	-0.45267	-136515	0.81983	-0.15103	-0.79907	0.98491	0.9519	331827	0.01767	0.58979	210172	0.35465	0.35849	13125	0.84599	0.66012	182177	0.53412	-0.36211
ENSG00000007314	970006	0	0	-0.43287	-426134	0.00041	0.0556	0.48054	0.99909	-0.42	-398558	0.00132	-0.52239	-502305	0.00001	-0.28432	-271466	0.0946	-0.05792	-0.30008	0.99994	0.48847	449089	0.00014	0.01287	0.21683	0.99999	-0.08952	-0.7999	0.98505	0.14855	133796	0.8341	0.37494	374995	0.00336	-0.4756	-423065	0.00047	-0.57799	-520685	0	-0.33992	-301747	0.04088	-0.11353	-0.7438	0.98981	-0.10239
ENSG00000007341	167264	0.13486	0.19547	-0.03313	-0.46039	0.99929	-0.07367	-0.76695	0.98801	0.0549	0.82072	0.98291	-0.16647	-213381	0.33268	-0.06776	-0.60819	0.99658	-0.10597	-131808	0.84373	-0.04054	-0.3307	0.9999	0.08803	125477	0.87233	-0.13333	-167069	0.63578	-0.03463	-0.15777	1	-0.07284	-0.85957	0.97834	0.12857	151004	0.73894	-0.09279	-125755	0.87114	0.00591	0.17374	1	-0.0323	-0.48571	0.99904	-0.22136
ENSG00000007376	136479	0.23566	0.30666	-0.0531	-0.54759	0.9981	0.06753	0.40477	0.99966	-0.07372	-101998	0.9496	0.15756	155139	0.71341	-0.05804	-0.7566	0.98884	0.02718	-0.1498	1	0.12063	0.91095	0.97096	-0.02062	-0.47821	0.99912	0.21066	205954	0.37715	-0.00494	-0.22442	0.99999	0.08028	0.37881	0.99977	-0.14125	-134322	0.83149	0.09003	106542	0.93814	-0.12557	-10962	0.92945	-0.04035	-0.53176	0.99839	0.23128
ENSG00000007384	119353	0.31573	0.389	-0.19698	-19667	0.43607	-0.00393	0.09691	1	-0.11625	-111931	0.92243	-0.00404	0.07173	1	-0.02638	-0.09657	1	-0.0448	-0.24783	0.99998	0.19305	19442	0.45084	0.08073	0.82069	0.98292	0.19294	199324	0.41888	0.1706	179341	0.55251	0.15217	164419	0.65342	-0.11232	-114773	0.91319	-0.00011	-0.02739	1	-0.02245	-0.18454	1	-0.04088	-0.32801	0.9999	0.1122
ENSG00000007392	641499	0.00001	0.00007	0.22575	281885	0.0718	-0.1235	-157271	0.69993	0.07954	0.98494	0.95739	0.26898	305236	0.0368	-0.10177	-0.99447	0.95536	-0.06918	-0.74346	0.98983	-0.34924	-421589	0.0005	-0.14621	-179928	0.5485	0.04323	0.29452	0.99995	-0.32752	-369565	0.00412	-0.29493	-344917	0.01011	0.20303	247759	0.16738	0.39247	440562	0.00021	0.02172	0.57688	0.99745	0.05431	0.8178	0.98323	0.18944
ENSG00000007402	280784	0.0143	0.03165	-0.1201	-0.792	0.98579	0.05127	0.62068	0.99617	-0.2899	-245055	0.17812	-0.13049	-0.20605	0.99999	0.12025	149082	0.75047	-0.04128	-0.27613	0.99996	0.17137	133454	0.83572	-0.1698	-163293	0.66088	-0.01039	0.54512	0.99814	0.24035	222479	0.28238	0.07882	0.48998	0.99899	-0.34117	-282326	0.07132	-0.18176	-0.78203	0.9867	0.06898	0.77022	0.98772	-0.09255	-0.8553	0.97886	0.15941
ENSG00000007516	0.77243	0.59333	0.64606	0.15962	127791	0.86225	0.09738	0.61254	0.99645	0.09332	0.79682	0.98535	-0.07468	-0.45214	0.99936	-0.00741	-0.0344	1	0.13177	105189	0.94172	-0.06224	-0.57801	0.99743	-0.0663	-0.45251	0.99936	-0.2343	-166749	0.63792	-0.16703	-126278	0.86889	-0.02785	-0.18863	1	-0.00405	0.1417	1	-0.17206	-100767	0.95244	-0.10479	-0.62283	0.9961	0.03439	0.38753	0.99974	-0.168
ENSG00000007520	0.4731	0.82694	0.8506	0.00931	0.18062	1	0.02299	0.41491	0.99961	0.03889	0.50945	0.99874	-0.0213	-0.26645	0.99997	0.03353	0.57799	0.99743	0.09217	127243	0.86469	0.01368	0.2459	0.99998	0.02959	0.33234	0.99989	-0.03061	-0.44675	0.9994	0.02422	0.40699	0.99965	0.08286	110329	0.92735	0.01591	0.06946	1	-0.04429	-0.66323	0.9945	0.01054	0.14828	1	0.06918	0.80724	0.98433	-0.0602
ENSG00000007541	0.39958	0.87783	0.89472	0.0325	0.35045	0.99985	0.20843	113672	0.91684	0.08355	0.71049	0.99202	0.06567	0.57046	0.99761	0.01328	0.13317	1	0.16462	113084	0.91876	0.17593	0.80479	0.98457	0.05105	0.36354	0.99982	0.03317	0.2305	0.99999	-0.01922	-0.2054	0.99999	0.13212	0.78527	0.98643	-0.12489	-0.45202	0.99936	-0.14276	-0.56481	0.99774	-0.19515	-0.97677	0.95907	-0.04381	-0.04844	1	-0.01788
ENSG00000007545	214065	0.05481	0.09403	0.0967	174426	0.58606	-0.04483	-0.56778	0.99767	0.04172	104809	0.9427	0.03911	0.53947	0.99825	-0.10753	-0.93976	0.96611	-0.12345	-10846	0.93281	-0.14153	-219085	0.30042	-0.05498	-0.66033	0.99463	-0.05759	-112278	0.92132	-0.20423	-261568	0.12124	-0.22015	-277232	0.08142	0.08655	152996	0.72675	0.08394	104705	0.94296	-0.0627	-0.32632	0.9999	-0.07862	-0.46045	0.99929	-0.00261
ENSG00000007866	194909	0.07983	0.12804	0.05941	0.78551	0.98641	0.1041	112131	0.9218	0.17531	20697	0.37084	0.01119	0.07442	1	-0.04508	-0.54353	0.99818	-0.0775	-0.84778	0.97982	0.0447	0.38545	0.99975	0.1159	130095	0.8518	-0.04821	-0.69636	0.99284	-0.10448	-129867	0.85286	-0.13691	-160343	0.68017	0.0712	0.84353	0.98033	-0.09291	-103218	0.94669	-0.14918	-159236	0.68733	-0.1816	-188569	0.48984	-0.16411
ENSG00000007923	27513	0.01605	0.03466	0.09424	16188	0.67014	-0.03736	-0.54528	0.99814	0.16682	273866	0.08886	-0.01037	-0.19856	0.99999	0.04579	0.67946	0.99373	-0.02543	-0.23883	0.99998	-0.13159	-207088	0.37012	0.07258	114337	0.91465	-0.10461	-180347	0.54564	-0.04844	-0.86873	0.97714	-0.11967	-17851	0.55817	0.20417	312063	0.02987	0.02699	0.3534	0.99985	0.08315	116469	0.90736	0.01192	0.29792	0.99994	-0.17718
ENSG00000007933	335678	0.00462	0.01256	0.05887	0.5505	0.99804	-0.2543	-0.7903	0.98595	-0.20767	-195443	0.4443	-0.08443	-0.59033	0.9971	-0.22983	-0.90205	0.97233	-0.48417	-333937	0.01485	-0.31317	-130015	0.85211	-0.26654	-243804	0.18315	-0.1433	-110143	0.92783	-0.2887	-142064	0.79081	-0.54304	-383506	0.00245	0.04663	-106911	0.9371	0.16987	0.18686	1	0.02446	-0.0816	1	-0.22988	-237262	0.21048	0.12324
ENSG00000007944	471927	0.00028	0.00122	-0.09607	-147846	0.75783	0.01747	0.08784	1	-0.22372	-354385	0.00722	-0.1944	-295229	0.04943	-0.091	-127843	0.86204	0.01135	0.62391	0.99607	0.11354	147694	0.75873	-0.12764	-208929	0.35894	-0.09833	-149799	0.74622	0.00507	0.13468	1	0.10742	203715	0.391	-0.24118	-342066	0.01116	-0.21187	-286373	0.06349	-0.10847	-128788	0.85779	-0.00612	0.50611	0.99878	0.02932
ENSG00000008018	0.82527	0.55294	0.60989	0.03894	0.91436	0.97043	-0.00682	-0.18888	1	0.06273	118734	0.89919	-0.02917	-0.47434	0.99916	0.04042	0.7997	0.98507	0.05609	0.91773	0.96988	-0.04576	-104739	0.94289	0.02379	0.28564	0.99996	-0.06811	-138346	0.81092	0.00148	-0.07122	1	0.01715	0.04756	1	0.06955	13027	0.85099	-0.02235	-0.25805	0.99998	0.04724	0.93304	0.9673	0.06291	104949	0.94235	-0.0919
ENSG00000008056	912135	0	0	-0.96614	-406915	0.00129	-0.35608	-126149	0.86838	-0.57267	-237603	0.21467	-130374	-586977	0	-0.25208	-142034	0.7902	-0.00515	-0.44921	0.99936	0.61007	252412	0.15522	0.39348	163382	0.6605	-0.33759	-206515	0.37559	0.71406	242553	0.19236	0.96099	338619	0.01456	-0.21659	-0.97549	0.95879	-0.94766	-426084	0.00057	0.10399	-0.13378	1	0.35092	0.77619	0.98694	-0.73107
ENSG00000008083	370221	0.00227	0.00699	-0.20545	-329643	0.017	-0.17465	-281604	0.07235	-0.20814	-333133	0.01513	-0.12507	-224653	0.27066	-0.22359	-321119	0.02245	-0.2795	-42422	0.00044	0.0308	0.27186	0.99997	-0.00269	-0.08401	1	0.08039	0.9588	0.96261	-0.01813	-0.03787	1	-0.07405	-10695	0.93704	-0.0335	-0.34625	0.99986	0.04958	0.63546	0.99565	-0.04894	-0.29764	0.99994	-0.10485	-127178	0.86498	0.08308
ENSG00000008086	117714	0.32419	0.3972	0.24178	189621	0.48289	0.07371	0.52152	0.99855	0.24115	206923	0.37132	0.19879	140625	0.7987	0.13819	103949	0.94486	0.05419	0.45201	0.99936	-0.16807	-123959	0.87867	-0.00063	0.1963	1	-0.043	-0.38326	0.99975	-0.10359	-0.79056	0.98593	-0.1876	-139125	0.80676	0.16744	140542	0.79915	0.12507	0.81884	0.9831	0.06448	0.46082	0.99929	-0.01953	-0.08773	1	-0.04237
ENSG00000008128	11751	0.32557	0.39851	-0.15792	-140612	0.79861	0.09649	-0.24364	0.99998	0.14961	0.64557	0.99523	0.04407	0.10222	1	-0.09001	-0.65947	0.99464	0.13913	0.95143	0.96385	0.25441	1024	0.94846	0.30753	195951	0.44173	0.202	140683	0.79817	0.06791	0.68893	0.99321	0.29706	227356	0.25829	0.05311	0.81766	0.98315	-0.05242	0.32298	0.99991	-0.18651	-0.36138	0.99982	0.04264	109977	0.92815	-0.10553
ENSG00000008130	261166	0.02139	0.04374	0.19123	277649	0.08049	0.04346	0.39363	0.99971	0.09716	145469	0.77167	0.18766	253032	0.14845	-0.0173	0.10241	1	0.03643	0.35227	0.99985	-0.14777	-220667	0.29175	-0.09407	-127451	0.86377	-0.00357	-0.16591	1	-0.20853	-25678	0.13592	-0.1548	-231673	0.23578	0.0537	0.97365	0.9597	0.1442	199092	0.42041	-0.06076	-0.2836	0.99996	-0.00703	-0.04901	1	0.0905
ENSG00000008226	1751	0.11493	0.1717	0.9616	254376	0.14795	0.18708	0.55866	0.99785	0.54791	213591	0.33365	0.60648	210414	0.35277	0.26776	128665	0.85804	0.5572	158982	0.68899	-0.77452	-182427	0.53285	-0.41369	-0.46281	0.99925	-0.35512	-0.3914	0.99971	-0.69384	-129737	0.85278	-0.4044	-0.95504	0.96289	0.36083	141622	0.79288	0.4194	142283	0.78916	0.08067	0.62041	0.99615	0.37012	0.91876	0.96947	0.05857
ENSG00000008256	269215	0.01807	0.03813	0.07376	130181	0.85141	0.12069	235262	0.21913	0.08774	151446	0.73626	0.12062	217631	0.30839	0.21685	374138	0.00346	0.06766	126174	0.86936	0.04693	112812	0.91964	0.01398	0.23001	0.99999	0.04687	0.90009	0.97266	0.14309	248805	0.16348	-0.0061	0.01367	1	-0.03295	-0.89665	0.97318	-0.00007	-0.25835	0.99998	0.09616	126264	0.86897	-0.05303	-107553	0.93538	0.03289
ENSG00000008277	0.28734	0.94178	0.94941	-0.0639	0.10805	1	-0.13997	-0.01184	1	-0.07421	-0.4146	0.99961	0.16772	0.57749	0.99743	-0.20383	-0.63572	0.99563	-0.16942	-0.2142	0.99999	-0.07607	-0.11467	1	-0.01031	-0.51998	0.99858	0.23161	0.48103	0.99909	-0.13993	-0.74559	0.98966	-0.10552	-0.32546	0.99991	0.06576	-0.38031	0.99976	0.30768	0.56319	0.99777	-0.06386	-0.59136	0.99707	-0.02945	-0.19167	1	0.24192
ENSG00000008282	289912	0.01185	0.0271	-0.21353	-308363	0.03347	-0.01479	-0.44046	0.99945	-0.1497	-218011	0.30627	-0.21263	-294803	0.05004	-0.11013	-14607	0.7682	-0.05317	-0.61865	0.99625	0.19874	245745	0.17507	0.06383	0.86381	0.97779	0.0009	0.10585	1	0.1034	147936	0.75731	0.16036	231644	0.23591	-0.1349	-161608	0.67192	-0.19783	-233571	0.22687	-0.09533	-0.95523	0.96329	-0.03837	-0.16328	1	-0.06293
ENSG00000008283	57873	0.00003	0.00016	0.61943	472102	0.00005	0.2237	180796	0.5426	0.2645	219266	0.29941	0.72019	47337	0.00005	0.38635	31227	0.02973	0.20527	197004	0.43394	-0.39574	-266678	0.10687	-0.35494	-246208	0.17338	0.10075	0.26894	0.99997	-0.23308	-149314	0.74912	-0.41416	-267339	0.1051	0.0408	0.29054	0.99995	0.49649	279912	0.07583	0.16266	119136	0.89768	-0.01842	0.08403	1	0.45569
ENSG00000008294	490005	0.00019	0.00088	-0.32947	-463262	0.00007	-0.12525	-161408	0.67323	-0.23427	-317307	0.02535	-0.21383	-29594	0.04843	-0.29843	-391841	0.00173	-0.12578	-156367	0.70567	0.20422	27445	0.08751	0.09519	140305	0.80047	0.11564	162749	0.66445	0.03104	0.50272	0.99883	0.20369	285607	0.06485	-0.10902	-139266	0.80605	-0.08858	-118709	0.89928	-0.17318	-215341	0.32131	-0.00053	0.0693	1	0.02045
ENSG00000008311	142436	0.21244	0.2817	0.07479	0.77956	0.98694	0.11434	132764	0.83914	-0.04141	-0.49771	0.99889	0.18916	194857	0.44798	0.07589	0.55151	0.99802	0.1324	144275	0.77848	0.03955	0.59522	0.99697	-0.11619	-125561	0.87198	0.11437	118798	0.89894	0.0011	-0.19698	1	0.05762	0.69271	0.99304	-0.15574	-176346	0.57296	0.07482	0.54002	0.99824	-0.03845	-0.75924	0.98863	0.01807	0.07823	1	0.23057
ENSG00000008324	107725	0.38094	0.45152	0.07936	0.6828	0.99355	0.00405	0.06001	1	0.19208	126872	0.86627	-0.06492	-0.68368	0.99351	0.03758	0.64059	0.99545	-0.0595	-0.85063	0.97945	-0.07531	-0.57209	0.99757	0.11272	0.58713	0.99719	-0.14427	-131053	0.84727	-0.04177	-0.02946	1	-0.13886	-1497	0.7468	0.18803	111408	0.92401	-0.06896	-0.69036	0.99316	0.03354	0.53351	0.99836	-0.06355	-0.84447	0.9802	-0.25699
ENSG00000008382	251462	0.02596	0.0511	-0.02455	-0.46835	0.99922	0.05013	0.38083	0.99976	0.16128	20269	0.39748	-0.08846	-113255	0.9182	0.04288	0.29081	0.99995	0.15461	179887	0.54879	0.07468	0.81719	0.9833	0.18584	247271	0.16928	-0.0639	-0.67567	0.99392	0.06744	0.73815	0.99021	0.17916	224663	0.27061	0.11115	151965	0.73309	-0.13859	-142824	0.78664	-0.00725	-0.09416	1	0.10448	132265	0.84155	-0.24974
ENSG00000008394	457657	0.00032	0.00138	113202	33994	0.01209	121269	310732	0.03128	0.57482	196492	0.43732	0.96641	28233	0.07116	107988	375197	0.00336	119445	406779	0.00095	0.08067	-0.01165	1	-0.5572	-145712	0.77024	-0.16561	-0.40743	0.99965	-0.05214	0.37914	0.99977	0.06243	0.6743	0.99398	-0.63787	-133955	0.83328	-0.24628	-0.37058	0.9998	-0.13281	0.36643	0.99981	-0.01824	0.64309	0.99535	0.39158
ENSG00000008405	278811	0.01491	0.0327	-0.18524	-220912	0.29046	0.09408	0.98453	0.95746	-0.11014	-117392	0.90407	-0.12634	-16678	0.63771	0.03112	0.57478	0.99751	0.04899	0.27947	0.99996	0.27932	301693	0.04098	0.0751	0.98915	0.95649	0.0589	0.44918	0.99938	0.21636	268763	0.10139	0.23423	240351	0.19697	-0.20422	-204477	0.3863	-0.22042	-249059	0.16265	-0.06296	-0.41778	0.99959	-0.04509	-0.69323	0.99301	-0.01619
ENSG00000008441	865701	0	0	-0.45975	-305057	0.03704	0.36765	250747	0.15648	-0.24391	-161042	0.67562	-0.52833	-341156	0.01154	-0.0505	-0.39175	0.99972	0.14981	108404	0.93297	0.8274	53895	0	0.21584	140512	0.79934	-0.06859	-0.38617	0.99974	0.40924	252031	0.15195	0.60955	399271	0.00128	-0.61156	-400228	0.00123	-0.89598	-571245	0	-0.41815	-276413	0.08317	-0.21785	-137285	0.81646	-0.28442
ENSG00000008513	109266	0.37189	0.44284	-0.05452	-0.58267	0.99731	-0.17191	-201167	0.40709	-0.01518	-0.24302	0.99998	-0.15653	-155576	0.71067	-0.15088	-134162	0.8323	-0.1375	-121817	0.88739	-0.11739	-146789	0.76403	0.03934	0.33255	0.99989	-0.10202	-0.98144	0.95812	-0.09636	-0.78967	0.98603	-0.08298	-0.66664	0.99435	0.15673	176165	0.57418	0.01537	0.53454	0.99834	0.02103	0.6571	0.99477	0.03441	0.77361	0.98745	-0.14136
ENSG00000008517	240722	0.03233	0.06086	-0.77406	-308262	0.03358	-0.35547	-0.75573	0.98891	-0.47059	-190843	0.47458	-0.65393	-234491	0.22264	-0.5008	-253225	0.14774	-0.24782	-0.83268	0.9816	0.41859	212014	0.34057	0.30347	113108	0.91869	0.12013	0.70563	0.99231	0.27326	0.40489	0.99966	0.52624	210171	0.35149	-0.11512	-103569	0.94583	-0.29846	-14401	0.77998	-0.14533	-164798	0.65091	0.10765	-0.05784	1	-0.18334
ENSG00000008710	352181	0.00327	0.00944	-0.25707	-155377	0.71192	0.3057	17895	0.55517	-0.12984	-0.73144	0.99068	-0.34645	-204273	0.38754	-0.20519	-119915	0.89476	0.14283	0.89257	0.97379	0.56277	32567	0.01938	0.12723	0.80381	0.98467	-0.08938	-0.5038	0.99881	0.05188	0.27933	0.99996	0.3999	23745	0.20941	-0.43554	-246067	0.17382	-0.65215	-370394	0.00399	-0.51089	-284094	0.06765	-0.16287	-0.86872	0.97714	-0.21661
ENSG00000008838	169425	0.12981	0.18955	-0.00784	-0.12916	1	0.07967	114106	0.91542	-0.03454	-0.41812	0.99959	-0.12421	-204263	0.38757	-0.00478	-0.11785	1	-0.00214	0.09709	1	0.08751	126449	0.86817	-0.02671	-0.29151	0.99995	-0.11638	-192028	0.46668	0.00305	0.00508	1	0.00569	0.22017	0.99999	-0.11422	-152228	0.73148	-0.20389	-305272	0.03676	-0.08445	-120143	0.8939	-0.08182	-100187	0.95375	-0.08967
ENSG00000008853	187858	0.09153	0.14274	-0.25141	-282206	0.07118	-0.09528	-0.58642	0.99721	-0.12708	-123419	0.88094	-0.12191	-114885	0.91281	-0.1168	-136068	0.82272	-0.03527	0.07096	1	0.15612	206169	0.37576	0.12432	154212	0.71921	0.12949	160269	0.68064	0.1346	13397	0.83325	0.21613	276652	0.0826	-0.0318	-0.58148	0.99734	-0.02663	-0.50743	0.99876	-0.02152	-0.71742	0.9916	0.06001	0.63167	0.99579	0.00517
ENSG00000008869	0.35341	0.90646	0.91963	0.0385	0.27674	0.99996	0.06467	0.59913	0.99686	0.0145	-0.19078	1	0.07418	0.60167	0.99678	0.0795	0.88363	0.97508	-0.01935	-0.21858	0.99999	0.02618	0.33696	0.99988	-0.02399	-0.45643	0.99932	0.03568	0.33283	0.99989	0.041	0.60887	0.99656	-0.05784	-0.48418	0.99905	-0.05017	-0.75981	0.98859	0.0095	-0.0109	1	0.01482	0.24601	0.99998	-0.08402	-0.78481	0.98647	0.05967
ENSG00000008952	0.51945	0.79241	0.82072	-0.01401	-0.05679	1	0.01106	0.09813	1	0.02399	0.20734	0.99999	0.02576	0.55534	0.99794	0.0996	129537	0.85438	0.09095	0.94478	0.96522	0.02507	0.15169	1	0.03801	0.2641	0.99997	0.03978	0.61339	0.99642	0.11361	135276	0.82674	0.10496	100071	0.954	0.01293	0.09796	1	0.0147	0.42469	0.99955	0.08854	112668	0.9201	0.07988	0.79995	0.98505	0.00177
ENSG00000008988	0.7837	0.58464	0.63798	-0.0802	-0.87021	0.97694	0.00996	0.3498	0.99986	-0.08522	-122698	0.88386	-0.01872	-0.05301	1	0.03498	0.37166	0.99979	0.06715	0.33674	0.99988	0.09017	116601	0.90688	-0.00502	-0.36894	0.9998	0.06148	0.81331	0.9837	0.11519	120166	0.8938	0.14736	116466	0.90736	-0.09518	-149816	0.74611	-0.02868	-0.39752	0.9997	0.02502	0.0155	1	0.05719	-0.01711	1	0.0665
ENSG00000009307	912769	0	0	-0.39402	-5685	0	-0.10882	-160437	0.67956	-0.36753	-517716	0	-0.35011	-480075	0.00003	-0.24758	-333612	0.01493	-0.10596	-13954	0.80457	0.28519	374308	0.00346	0.02649	0.43197	0.99951	0.04391	0.84062	0.98067	0.14644	207347	0.36861	0.28805	401269	0.00118	-0.2587	-329141	0.01733	-0.24128	-292485	0.05355	-0.13876	-161677	0.67148	0.00286	0.2152	0.99999	0.01742
ENSG00000009335	116859	0.32892	0.40178	-0.12568	-115039	0.91229	-0.03927	-0.55669	0.99791	-0.04499	-0.39362	0.99971	-0.2594	-23659	0.21317	-0.05685	-0.3895	0.99973	-0.11949	-0.88093	0.97547	0.08641	0.52432	0.99851	0.08069	0.74316	0.98985	-0.13372	-122871	0.88317	0.06883	0.70731	0.99221	0.00619	0.21203	0.99999	-0.00572	0.18025	1	-0.22014	-167401	0.63354	-0.01758	0.16505	1	-0.08022	-0.30104	0.99994	-0.21442
ENSG00000009413	1315	0.25709	0.32951	-0.00989	0.13021	1	-0.08915	-111432	0.92398	0.04543	0.74247	0.9899	-0.03535	-0.70348	0.99243	-0.11625	-158338	0.69311	-0.09535	-105793	0.94014	-0.07926	-123272	0.88153	0.05532	0.61116	0.99649	-0.02547	-0.8255	0.9824	-0.10636	-170064	0.61564	-0.08546	-118029	0.90177	0.13458	178413	0.55886	0.0538	0.41729	0.9996	-0.0271	-0.40805	0.99965	-0.0062	0.0857	1	-0.08078
ENSG00000009694	152623	0.17664	0.24276	0.14479	0.60479	0.99668	-0.01775	-0.375	0.99978	0.11391	-0.01397	1	0.58895	245643	0.17694	0.20263	10212	0.94924	0.04527	0.40364	0.99967	-0.16253	-0.92186	0.96913	-0.03088	-0.58854	0.99714	0.44416	187189	0.49977	0.05784	0.42186	0.99957	-0.09952	-0.19454	1	0.13165	0.34548	0.99987	0.60669	26318	0.11785	0.22037	129757	0.85324	0.06302	0.73423	0.99046	0.47504
ENSG00000009709	1148187	0	0	-0.77148	-69029	0	-0.2854	-272801	0.09143	-0.72954	-649609	0	-0.36415	-299033	0.04433	-0.44231	-338185	0.01279	-0.27651	-237456	0.20943	0.48608	369817	0.0041	0.04194	0.2964	0.99995	0.40733	365065	0.0049	0.32917	333274	0.01509	0.49496	432824	0.0003	-0.44414	-335827	0.01385	-0.07875	-0.16336	1	-0.15691	-0.50023	0.99886	0.00888	0.43272	0.9995	0.36539
ENSG00000009780	509977	0.00013	0.00063	-0.12919	-260972	0.12296	-0.17263	-340752	0.0117	-0.26257	-473695	0.00004	-0.22631	-376489	0.00317	-0.27161	-444893	0.00018	-0.18246	-329459	0.01713	-0.04343	-0.95608	0.96313	-0.13338	-215094	0.32276	-0.09712	-121579	0.88832	-0.14242	-191733	0.46866	-0.05327	-0.77597	0.98725	-0.08994	-107743	0.93484	-0.05369	-0.21051	0.99999	-0.09898	-0.87778	0.97591	-0.00983	0.1955	1	0.03626
ENSG00000009790	659078	0.00001	0.00005	0.76587	437159	0.00032	0.17469	151768	0.73418	0.88729	447935	0.0002	0.59523	341337	0.01252	0.44823	215359	0.32279	-0.06985	0.54409	0.99816	-0.59118	-264646	0.11556	0.12142	0.15601	1	-0.17063	-0.80082	0.98474	-0.31764	-210682	0.35105	-0.83572	-381584	0.00298	0.71261	276607	0.08573	0.42055	17954	0.55205	0.27354	0.56452	0.99772	-0.24454	-0.99399	0.95527	-0.29206
ENSG00000009830	344585	0.00383	0.01074	-0.13994	-167863	0.63046	-0.32048	-359802	0.00594	-0.13502	-147034	0.76259	-0.03	-0.28398	0.99996	-0.25495	-293695	0.0517	-0.18955	-240745	0.19528	-0.18055	-201344	0.40599	0.00492	0.18211	1	0.10994	133241	0.83682	-0.11501	-131361	0.84586	-0.04961	-0.78722	0.98625	0.18547	215096	0.32275	0.29049	320792	0.02272	0.06554	0.70262	0.99248	0.13094	120705	0.89173	0.10502
ENSG00000009844	85655	0	0	-0.37128	-570651	0	-0.12393	-181661	0.53667	-0.28293	-428802	0.00036	-0.38302	-577649	0	-0.22717	-33241	0.01551	-0.17287	-254922	0.14201	0.24735	357755	0.00639	0.08835	134848	0.82889	-0.01174	-0.15016	1	0.1441	217005	0.31189	0.1984	293942	0.0513	-0.159	-226204	0.26266	-0.25909	-367412	0.00447	-0.10324	-139836	0.803	-0.04894	-0.66543	0.9944	-0.10009
ENSG00000009950	295539	0.01058	0.0247	0.04084	0.37455	0.99978	-0.3252	-148093	0.75638	0.23118	159782	0.6838	0.23793	14864	0.75314	-0.24084	-149967	0.74521	0.07549	0.57276	0.99755	-0.36603	-183191	0.52626	0.19034	122575	0.88437	0.1971	111658	0.92329	-0.28167	-185412	0.51117	0.03465	0.21486	0.99999	0.55637	296227	0.04803	0.56313	285655	0.06477	0.08436	0.00221	1	0.40068	196437	0.4376	0.00676
ENSG00000009954	257129	0.02318	0.04666	-0.02643	-0.43738	0.99947	-0.03228	-0.65208	0.99499	0.14951	257934	0.13224	-0.02608	-0.28344	0.99996	-0.02404	-0.44659	0.9994	-0.04429	-0.63723	0.99558	-0.00586	-0.24226	0.99998	0.17593	301366	0.04131	0.00035	0.14926	1	0.00239	-0.02969	1	-0.01787	-0.22107	0.99999	0.18179	306395	0.03554	0.0062	0.37952	0.99977	0.00825	0.2036	0.99999	-0.01201	0.02353	1	-0.17559
ENSG00000010017	251085	0.02614	0.05138	-0.23729	-315586	0.02676	-0.07518	-0.98028	0.95836	-0.21357	-273047	0.09077	-0.20146	-27221	0.09275	-0.20529	-25633	0.13738	-0.16366	-202577	0.39816	0.16211	198829	0.42207	0.02372	0.38632	0.99974	0.03583	0.39378	0.99971	0.032	0.45399	0.99935	0.07363	0.98661	0.95704	-0.13839	-160202	0.68108	-0.12628	-159403	0.68625	-0.13011	-147792	0.75816	-0.08849	-0.97617	0.9592	0.01211
ENSG00000010072	0.39545	0.88055	0.89679	-0.06587	-0.81384	0.98364	-0.00988	-0.25614	0.99998	-0.05165	-0.80774	0.98427	-0.09347	-108042	0.93398	-0.06753	-108975	0.93132	0.05049	-0.15276	1	0.05598	0.50001	0.99886	0.01422	-0.00913	1	-0.02761	-0.29781	0.99994	-0.00166	-0.29605	0.99995	0.11636	0.63234	0.99576	-0.04176	-0.49936	0.99887	-0.08359	-0.76126	0.98847	-0.05764	-0.76458	0.9882	0.06037	0.10548	1	-0.04183
ENSG00000010165	115531	0.3362	0.4087	0.03841	0.65889	0.9947	-0.02709	-0.60815	0.99659	0.0507	110834	0.92582	-0.04278	-0.96424	0.96156	-0.01422	-0.16831	1	-0.04095	-0.84819	0.97977	-0.0655	-122455	0.88485	0.01229	0.45669	0.99932	-0.08119	-160032	0.68218	-0.05263	-0.79994	0.98505	-0.07936	-147945	0.75725	0.07779	163605	0.6588	-0.01569	-0.31276	0.99992	0.01287	0.42753	0.99954	-0.01386	-0.21161	0.99999	-0.09348
ENSG00000010219	10661	0.38772	0.45799	-0.04778	-0.38151	0.99976	-0.13957	-218376	0.30441	-0.09334	-119857	0.89495	-0.11562	-151376	0.73667	-0.04691	-0.86521	0.9776	-0.09301	-132136	0.84215	-0.09179	-180957	0.54154	-0.04556	-0.80819	0.98422	-0.06784	-113611	0.91702	0.00087	-0.48873	0.999	-0.04524	-0.9416	0.96578	0.04622	101646	0.95041	0.02395	0.6652	0.99441	0.09265	129561	0.85424	0.04655	0.8892	0.97427	-0.02228
ENSG00000010244	0.70989	0.64236	0.68962	-0.06652	-118434	0.9003	-0.06618	-134205	0.83209	0.00968	0.06924	1	-0.06912	-120781	0.89144	-0.02156	-0.33598	0.99989	-0.02578	-0.37211	0.99979	0.00034	-0.22964	0.99999	0.0762	123949	0.87876	-0.0026	-0.03959	1	0.04496	0.79842	0.9852	0.04074	0.76076	0.98851	0.07586	139214	0.80633	-0.00294	0.18953	1	0.04462	0.97266	0.9599	0.0404	0.94042	0.966	-0.0788
ENSG00000010256	832359	0	0	0.4082	518315	0	0.00466	0.26047	0.99997	0.38198	46659	0.00006	0.20106	2478	0.16729	0.11805	165121	0.64877	0.03485	0.66524	0.99441	-0.40354	-459847	0.00009	-0.02622	-0.45143	0.99937	-0.20714	-268019	0.10329	-0.29016	-328006	0.01798	-0.37335	-425293	0.00042	0.37732	412351	0.00074	0.1964	206665	0.37276	0.11338	130553	0.84966	0.03019	0.37975	0.99977	-0.18092
ENSG00000010270	420443	0.0008	0.00294	-0.10636	-130036	0.85207	0.04563	0.57752	0.99744	-0.17294	-229694	0.24537	-0.14319	-212263	0.33918	0.08828	104922	0.94241	0.13684	131355	0.84589	0.15198	17796	0.56196	-0.06659	-10093	0.95207	-0.03683	-0.86671	0.9774	0.19464	228346	0.25199	0.2432	255546	0.14002	-0.21857	-268886	0.10107	-0.18882	-252843	0.14915	0.04265	0.4216	0.99957	0.09122	0.66955	0.99421	0.02975
ENSG00000010278	370944	0.00223	0.00688	0.31213	225106	0.26828	0.22536	170156	0.615	0.39773	288765	0.0594	0.63227	4363	0.00026	0.43764	324993	0.01981	0.32366	238249	0.20588	-0.08677	-0.41793	0.99959	0.0856	0.66817	0.99428	0.32015	217384	0.30977	0.12552	109123	0.93092	0.01153	0.22254	0.99999	0.17237	104246	0.94414	0.40691	246217	0.17324	0.21228	143333	0.7838	0.0983	0.61464	0.99638	0.23454
ENSG00000010282	44265	0.00051	0.00202	-0.22311	-281458	0.07264	-0.16705	-208247	0.36307	-0.36376	-441436	0.0002	-0.23114	-289377	0.05839	-0.33709	-419827	0.00054	-0.20591	-200265	0.41284	0.05606	0.55266	0.998	-0.14065	-164669	0.65176	-0.00803	-0.10597	1	-0.11398	-153229	0.72531	0.0172	0.66242	0.99454	-0.19671	-20887	0.35929	-0.06409	-0.64691	0.9952	-0.17004	-196337	0.43828	-0.03887	0.09776	1	0.13262
ENSG00000010292	161102	0.15155	0.21506	-0.01477	-0.24371	0.99998	-0.1155	-179874	0.54888	-0.09162	-131909	0.84326	-0.0685	-115692	0.91005	-0.04692	-0.75879	0.98867	-0.15678	-260331	0.12489	-0.10073	-156558	0.70446	-0.07685	-107283	0.93612	-0.05373	-0.91645	0.97008	-0.03215	-0.52123	0.99856	-0.14201	-236106	0.21538	0.02388	0.53145	0.99839	0.047	0.6571	0.99477	0.06858	102241	0.94903	-0.04128	-0.7079	0.99218	0.02312
ENSG00000010295	340907	0.00414	0.01145	0.09015	118161	0.9013	-0.0706	-0.56787	0.99767	-0.09614	-107069	0.93671	0.2114	245184	0.17725	-0.13165	-132797	0.83899	0.03391	0.58179	0.99733	-0.16076	-167882	0.63032	-0.18629	-223638	0.2759	0.12125	130114	0.85171	-0.22181	-246037	0.17394	-0.05625	-0.55238	0.998	-0.02554	-0.44526	0.99941	0.282	286391	0.06346	-0.06105	-0.70392	0.99241	0.10451	109895	0.92865	0.30754
ENSG00000010318	227327	0.04209	0.07553	0.1244	16378	0.65766	-0.02613	0.12887	1	-0.06042	-0.8503	0.9795	0.05416	0.72198	0.9913	0.01132	-0.11185	1	-0.1631	-176761	0.57015	-0.15054	-139836	0.80297	-0.18482	-241918	0.19057	-0.07025	-0.83096	0.98178	-0.11308	-168007	0.6295	-0.2875	-334378	0.01458	-0.03428	-0.91413	0.97045	0.08029	0.55342	0.99798	0.03746	-0.22802	0.99999	-0.13696	-177118	0.56772	0.11457
ENSG00000010319	748095	0	0.00001	0.54728	492257	0.00002	0.13068	127907	0.86175	0.44367	414816	0.00066	0.46327	4015	0.00117	0.08214	0.8762	0.97613	0.11882	0.91758	0.9699	-0.4166	-336566	0.01348	-0.10361	-0.70866	0.99213	-0.084	-0.77079	0.98769	-0.46514	-38573	0.0022	-0.42846	-380872	0.00267	0.31299	264905	0.1116	0.3326	254855	0.14228	-0.04854	-0.40524	0.99966	-0.01186	-0.36476	0.99982	0.0196
ENSG00000010322	549366	0.00006	0.00033	0.34456	364806	0.00493	0.0197	0.20958	0.99999	0.22968	245871	0.17458	0.33789	338177	0.01276	0.03251	0.44259	0.99943	-0.03572	-0.35696	0.99984	-0.32485	-321872	0.02191	-0.11488	-114887	0.91281	-0.00667	-0.21389	0.99999	-0.31205	-304429	0.03771	-0.38028	-384002	0.00236	0.20997	210522	0.3494	0.31819	297404	0.04641	0.0128	0.21626	0.99999	-0.05542	-0.53921	0.99826	0.10821
ENSG00000010327	494461	0.00017	0.00082	0.64934	381129	0.00264	0.2342	133346	0.83632	0.46318	274429	0.08756	0.77718	459849	0.00009	0.20435	123952	0.87875	0.2887	174183	0.58769	-0.41514	-226503	0.26115	-0.18616	-101804	0.95007	0.12784	0.88729	0.97456	-0.44499	-243167	0.18527	-0.36064	-192624	0.46271	0.22898	127412	0.86395	0.54298	305024	0.03704	-0.02986	-0.11559	1	0.05449	0.36246	0.99982	0.314
ENSG00000010361	15724	0.16264	0.22735	-0.1219	-142899	0.78622	-0.12026	-116053	0.90881	-0.0983	-113656	0.9169	-0.19362	-232005	0.2342	-0.16858	-18212	0.53355	0.02607	0.16091	1	0.00164	0.18488	1	0.0236	0.27067	0.99997	-0.07172	-0.91621	0.97013	-0.04668	-0.45075	0.99937	0.14797	152661	0.72882	0.02196	0.07295	1	-0.07336	-104555	0.94336	-0.04832	-0.60328	0.99674	0.14633	126977	0.86587	-0.09532
ENSG00000010404	566683	0.00004	0.00024	-0.28899	-224197	0.27312	0.24484	194423	0.45091	-0.34632	-28142	0.07284	-0.23439	-213818	0.33019	0.07856	0.58878	0.99715	0.08086	0.14969	1	0.53382	397265	0.0014	-0.05733	-0.60651	0.99664	0.05459	-0.0026	1	0.36755	272252	0.09279	0.36985	23018	0.24307	-0.59115	-446092	0.00017	-0.47923	-382017	0.00258	-0.16628	-133243	0.83679	-0.16397	-174377	0.5864	0.11192
ENSG00000010539	12009	0.31152	0.38488	0.08852	108993	0.93124	-0.08826	-0.84222	0.98047	-0.06706	-0.57183	0.99757	0.05325	125059	0.87405	-0.02927	-0.0915	1	-0.00814	-0.4008	0.99968	-0.17679	-184155	0.51983	-0.15558	-161364	0.67353	-0.03527	0.20533	0.99999	-0.11779	-113804	0.91636	-0.09666	-145035	0.77412	0.02121	0.28849	0.99995	0.14152	196374	0.43825	0.059	0.72681	0.99098	0.08013	0.44415	0.99942	0.12031
ENSG00000010610	36439	0.00255	0.00766	0.42403	264626	0.11258	0.52566	322891	0.02132	0.43453	223294	0.2779	0.41564	328081	0.01801	0.57774	306428	0.03564	0.55059	392039	0.00173	0.10162	0.76312	0.98831	0.0105	-0.34113	0.99988	-0.0084	0.72753	0.99093	0.15371	0.52349	0.99852	0.12655	130365	0.85051	-0.09113	-106704	0.93767	-0.11002	-0.05637	1	0.05208	-0.24469	0.99998	0.02493	0.46564	0.99924	-0.01889
ENSG00000010626	27674	0.0155	0.03372	-0.1756	-223237	0.27814	-0.24114	-304601	0.0376	-0.17313	-241796	0.19102	-0.25078	-311877	0.03014	-0.14441	-170999	0.60933	-0.01872	-0.67166	0.99411	-0.06554	-0.94378	0.96539	0.00248	-0.22173	0.99999	-0.07518	-0.96672	0.96107	0.0312	0.45734	0.99932	0.15688	148189	0.7558	0.06801	0.71685	0.99163	-0.00964	-0.0018	1	0.09673	134889	0.82866	0.22242	231455	0.23694	-0.07765
ENSG00000010671	325216	0.00579	0.01508	0.69699	387481	0.00251	0.37258	188259	0.4931	0.33361	217931	0.30893	0.49615	309468	0.03487	0.52352	27038	0.1	0.36335	234158	0.22642	-0.32441	-175424	0.58023	-0.36338	-170886	0.61078	-0.20084	-0.62876	0.9958	-0.17347	-106936	0.93645	-0.33364	-155677	0.70992	-0.03897	0.13734	1	0.12357	110059	0.9275	0.15094	0.6998	0.99255	-0.00922	0.29162	0.99995	0.16254
ENSG00000010704	160315	0.15196	0.21543	0.09927	1476	0.75926	0.34297	202754	0.39722	-0.00776	0.53732	0.99829	0.1093	102943	0.94733	0.23702	22381	0.27522	0.22032	227849	0.2546	0.2437	0.6759	0.9939	-0.10703	-0.90695	0.97158	0.01003	-0.36491	0.99981	0.13775	0.80324	0.98471	0.12105	0.82332	0.98263	-0.35073	-149943	0.74533	-0.23367	-0.98453	0.95744	-0.10594	0.08265	1	-0.12265	0.09254	1	0.11706
ENSG00000010803	381808	0.00177	0.00571	-0.1222	-176363	0.57283	0.07678	115203	0.91173	-0.04711	-0.7327	0.99059	-0.1645	-223974	0.27415	0.02128	0.26348	0.99997	0.11169	157462	0.69871	0.19898	281643	0.07227	0.07509	100829	0.95231	-0.0423	-0.50109	0.99885	0.14349	195455	0.44403	0.23389	326479	0.01887	-0.12389	-183044	0.52726	-0.24128	-325255	0.01964	-0.05549	-0.8589	0.97843	0.03491	0.384	0.99975	-0.11739
ENSG00000010810	355859	0.00305	0.00891	0.40532	378462	0.00294	0.21086	208303	0.36276	0.1997	221306	0.28831	0.41789	391295	0.00177	0.26003	283319	0.0691	0.27725	287781	0.0611	-0.19446	-147662	0.75891	-0.20562	-151238	0.73752	0.01257	0.26089	0.99997	-0.14529	-0.83152	0.98173	-0.12807	-0.78864	0.98612	-0.01116	0.02734	1	0.20702	167661	0.63181	0.04917	0.64763	0.99517	0.06639	0.69123	0.99312	0.21818
ENSG00000010818	633944	0.00001	0.00008	-0.42696	-42351	0.00046	0.00877	-0.14498	1	-0.30565	-291885	0.0544	-0.43722	-432152	0.00031	-0.20849	-197821	0.42859	-0.08904	-0.72606	0.99104	0.43573	38144	0.00261	0.12131	125997	0.87012	-0.01027	-0.14192	1	0.21847	208494	0.36157	0.33791	331749	0.01585	-0.31443	-258844	0.12939	-0.446	-389994	0.00186	-0.21726	-171411	0.60652	-0.09782	-0.54433	0.99816	-0.13157
ENSG00000011007	403081	0.00113	0.00395	-0.17856	-294899	0.0499	-0.04917	-0.78742	0.98623	-0.13545	-221877	0.28521	-0.26597	-43522	0.00027	-0.07462	-119277	0.89717	-0.13137	-202689	0.39745	0.12938	199696	0.41649	0.0431	0.6981	0.99274	-0.08742	-143528	0.7827	0.10393	16374	0.65791	0.04718	0.80044	0.985	-0.08628	-13175	0.84402	-0.2168	-333367	0.01502	-0.02545	-0.37187	0.99979	-0.0822	-116436	0.90747	-0.13052
ENSG00000011009	39465	0.00136	0.00457	0.14867	264316	0.11324	-0.05072	-0.77359	0.98746	0.17684	296989	0.04698	0.05257	0.96194	0.96201	-0.01841	-0.09611	1	-0.0071	0.07932	1	-0.19939	-326357	0.01894	0.02817	0.36649	0.99981	-0.0961	-161978	0.6695	-0.16708	-26361	0.11523	-0.15577	-246509	0.17212	0.22756	356003	0.00681	0.10328	166412	0.64016	0.03231	0.65493	0.99487	0.04361	0.82353	0.98262	-0.12428
ENSG00000011021	107482	0.38256	0.45299	-0.07316	-109712	0.92918	-0.01293	-0.26309	0.99997	-0.142	-213657	0.33102	-0.04059	-0.56936	0.99763	-0.09955	-15919	0.68763	-0.05704	-0.94671	0.96487	0.06022	0.7634	0.9883	-0.06884	-10553	0.94083	0.03257	0.49699	0.9989	-0.02639	-0.53492	0.99833	0.01612	0.10787	1	-0.12907	-173843	0.59001	-0.02765	-0.27738	0.99996	-0.08662	-12385	0.87917	-0.0441	-0.63714	0.99559	0.10142
ENSG00000011028	112131	0.35518	0.42697	-0.17133	-0.98565	0.95724	0.06012	0.49403	0.99894	-0.07604	-0.41648	0.9996	-0.1483	-0.79401	0.98562	0.08725	0.36448	0.99982	0.19218	118343	0.90063	0.23145	141842	0.79209	0.09529	0.56	0.99784	0.02303	0.18163	1	0.25858	130647	0.84923	0.36351	212293	0.33893	-0.13616	-0.88061	0.97551	-0.20842	-123441	0.88085	0.02713	-0.13069	1	0.13206	0.64296	0.99536	-0.07225
ENSG00000011105	370505	0.00225	0.00694	0.24684	356682	0.00664	0.05943	0.90801	0.97144	0.08434	150392	0.74265	0.2552	348595	0.00888	0.0984	144221	0.77879	0.03901	0.56569	0.99772	-0.18741	-244005	0.18191	-0.1625	-201895	0.40247	0.00836	0.00731	1	-0.14844	-198216	0.42603	-0.20783	-28614	0.06391	0.02491	0.51327	0.99868	0.19577	238911	0.20302	0.03897	0.48156	0.99908	-0.02042	-0.34416	0.99987	0.17086
ENSG00000011114	29556	0.01055	0.02467	-0.13333	-267838	0.1037	-0.02343	-0.59239	0.99705	-0.13724	-25282	0.14918	-0.19935	-357807	0.00639	-0.08618	-163672	0.65836	-0.09	-146989	0.76286	0.1099	191349	0.4712	-0.00391	0.10824	1	-0.06601	-0.96061	0.96226	0.04715	0.943	0.96554	0.04333	110805	0.92591	-0.11381	-178237	0.56004	-0.17591	-277318	0.08119	-0.06275	-0.9631	0.96179	-0.06657	-0.80994	0.98405	-0.0621
ENSG00000011132	287181	0.01247	0.02827	0.15265	213477	0.33207	0.05425	0.62611	0.99599	0.22589	321881	0.02193	0.01571	0.21649	0.99999	0.01162	0.1596	1	0.03137	0.3615	0.99982	-0.0984	-138009	0.81269	0.07324	111413	0.92404	-0.13694	-185149	0.51297	-0.14103	-189383	0.48439	-0.12128	-169885	0.61684	0.17164	240953	0.19441	-0.03854	-0.40463	0.99966	-0.04263	-0.45404	0.99934	-0.02288	-0.26591	0.99997	-0.21018
ENSG00000011143	383127	0.00172	0.00557	0.14056	202871	0.39636	-0.08054	-115494	0.91073	-0.0711	-135046	0.82788	0.10506	103384	0.94627	-0.06482	-109197	0.93069	-0.1308	-182606	0.53027	-0.22111	-303961	0.0383	-0.21167	-329943	0.01688	-0.03551	-0.89841	0.97291	-0.20539	-302979	0.03944	-0.27137	-377528	0.00305	0.00944	-0.13218	1	0.1856	206783	0.37206	0.01572	0.09445	1	-0.05026	-0.58685	0.9972	0.17616
ENSG00000011198	21137	0.0579	0.09836	-0.11418	-136827	0.81883	-0.0907	-142674	0.78747	0.10734	0.79356	0.98566	-0.06247	-100896	0.95215	-0.08091	-107538	0.93541	-0.19701	-245452	0.17626	0.02348	-0.14604	1	0.22152	211792	0.34193	0.05171	0.31362	0.99992	0.03327	0.24252	0.99998	-0.08283	-11305	0.91887	0.19805	213078	0.33439	0.02823	0.43609	0.99948	0.00979	0.3688	0.9998	-0.10631	-0.92075	0.96938	-0.16982
ENSG00000011201	1338986	0	0	-0.51518	-528915	0	0.033	-0.07313	1	-0.54432	-530055	0	-0.49891	-485671	0.00002	-0.14679	-161051	0.67556	0.10543	0.47548	0.99915	0.54818	481629	0.00003	-0.02914	-0.09469	1	0.01626	0.29187	0.99995	0.36839	346886	0.00945	0.62061	552036	0	-0.57732	-482819	0.00003	-0.53191	-443146	0.00019	-0.17979	-142628	0.78773	0.07243	0.51489	0.99866	0.0454
ENSG00000011243	379074	0.00188	0.00599	0.0741	0.95435	0.96346	-0.16346	-181643	0.5368	-0.04026	-0.45051	0.99937	0.06689	0.69194	0.99308	-0.17639	-20459	0.38554	-0.20517	-253993	0.14513	-0.23756	-271853	0.09361	-0.11435	-139697	0.80374	-0.00721	-0.24865	0.99998	-0.25048	-296325	0.04789	-0.27926	-345899	0.00977	0.1232	137574	0.81496	0.23035	244596	0.17957	-0.01293	-0.187	1	-0.04171	-0.65553	0.99484	0.10714
ENSG00000011258	117745	0.32417	0.3972	-0.11238	-127022	0.86566	-0.06189	-0.76155	0.98845	-0.09352	-132743	0.83924	-0.16194	-214614	0.32553	-0.08912	-111158	0.92482	-0.19226	-223751	0.27537	0.05049	0.42603	0.99955	0.01886	-0.08127	1	-0.04956	-0.91571	0.9702	0.02326	0.11689	1	-0.07988	-0.99925	0.95432	-0.03163	-0.49376	0.99894	-0.10005	-127257	0.86462	-0.02724	-0.3033	0.99994	-0.13037	-135424	0.82598	-0.06842
ENSG00000011260	169594	0.12938	0.18906	-0.13343	-21461	0.32554	-0.14013	-20638	0.37451	-0.15086	-289876	0.05763	-0.10655	-163978	0.65634	-0.13452	-23371	0.22629	-0.08724	-158952	0.68917	-0.00671	-0.04976	1	-0.01743	-0.78538	0.98642	0.02687	0.42702	0.99954	-0.00109	-0.26299	0.99997	0.04618	0.48404	0.99905	-0.01072	-0.68938	0.99322	0.03358	0.45045	0.99937	0.00562	-0.19944	0.99999	0.05289	0.5044	0.9988	0.0443
ENSG00000011275	621315	0.00001	0.0001	-0.1593	-30191	0.04065	0.06049	106237	0.93897	-0.08018	-13555	0.82535	-0.19247	-358555	0.00621	-0.00597	-0.14609	1	0.02844	0.71865	0.99152	0.21979	390398	0.00183	0.07912	162491	0.66614	-0.03317	-0.61315	0.99643	0.15333	275126	0.08598	0.18774	36138	0.0056	-0.14067	-232709	0.23089	-0.25296	-442527	0.00019	-0.06646	-116082	0.90871	-0.03205	-0.34468	0.99987	-0.11229
ENSG00000011295	557402	0.00005	0.00028	0.22578	389734	0.00188	-0.00234	-0.03664	1	0.19322	321641	0.02208	0.16145	266541	0.10714	0.11973	192405	0.46417	-0.00253	-0.24234	0.99998	-0.22812	-370706	0.00395	-0.03257	-0.62909	0.99589	-0.06433	-114275	0.91486	-0.10606	-182097	0.53371	-0.22831	-398119	0.00134	0.19555	30641	0.03552	0.16379	254894	0.1421	0.12206	185133	0.51306	-0.00019	-0.19398	1	-0.03177
ENSG00000011304	131541	0.25686	0.32929	0.14559	176718	0.57041	0.18524	221982	0.28465	0.14719	182525	0.53079	0.1875	223927	0.27439	0.13528	164589	0.65229	0.07277	0.85293	0.97918	0.03965	0.55695	0.99791	0.0016	0.07984	1	0.04192	0.49948	0.99887	-0.01031	-0.04796	1	-0.07282	-0.84064	0.98067	-0.03805	-0.47548	0.99915	0.00227	-0.07847	1	-0.04996	-0.58097	0.99735	-0.11246	-133212	0.83697	0.04032
ENSG00000011347	650856	0.00001	0.00006	0.48118	386721	0.00214	0.03752	0.33697	0.99988	0.42046	378731	0.00293	0.32001	263181	0.11665	0.04796	0.42382	0.99956	-0.01969	-0.48022	0.9991	-0.44366	-328207	0.01791	-0.06071	-0.03143	1	-0.16117	-105717	0.94032	-0.43321	-331381	0.01612	-0.50086	-420769	0.00052	0.38295	320753	0.02281	0.28249	214797	0.32458	0.01045	0.06874	1	-0.0572	-0.77174	0.98761	-0.10046
ENSG00000011376	284247	0.01332	0.02986	0.07983	105727	0.94032	-0.1104	-0.81566	0.98346	0.14145	19313	0.45939	-0.10282	-118151	0.90132	-0.00557	-0.19241	1	-0.12306	-146032	0.76842	-0.19022	-180474	0.54479	0.06162	0.88326	0.97514	-0.18264	-219435	0.29847	-0.08539	-120423	0.89281	-0.20289	-246901	0.17067	0.25184	260923	0.12312	0.00758	-0.32014	0.99991	0.10483	0.60326	0.99674	-0.01267	-0.5901	0.99711	-0.24426
ENSG00000011405	0.62211	0.71221	0.75073	0.08615	0.71882	0.9915	0.17135	16386	0.65712	0.02848	0.14528	1	0.0747	0.28881	0.99995	0.10731	0.9964	0.95494	0.11389	0.84088	0.98064	0.0852	0.9565	0.96304	-0.05767	-0.55474	0.99795	-0.01145	-0.40002	0.99968	0.02115	0.29685	0.99994	0.02774	0.14246	1	-0.14287	-146271	0.76703	-0.09665	-130327	0.85071	-0.06405	-0.6505	0.99505	-0.05746	-0.7978	0.98525	0.04622
ENSG00000011422	20684	0.0629	0.10527	0.02531	0.45375	0.99934	-0.16612	-0.87818	0.97576	0.12077	102712	0.94773	0.19426	120807	0.89101	0.22349	239745	0.20093	-0.13871	-0.05462	1	-0.19143	-128031	0.86096	0.09546	0.56633	0.99769	0.16895	0.7703	0.98764	0.19818	190715	0.47619	-0.16401	-0.50213	0.99883	0.28689	179473	0.55204	0.36038	193606	0.45718	0.38961	307605	0.03518	0.02742	0.81389	0.98358	0.07349
ENSG00000011451	450387	0.00043	0.00176	-0.23128	-207453	0.36789	0.19963	176956	0.56879	-0.06415	-0.52315	0.99853	-0.29923	-265023	0.11127	-0.03496	-0.28287	0.99996	0.09738	0.88278	0.97521	0.4309	371624	0.00381	0.16713	152293	0.73108	-0.06795	-0.6104	0.99652	0.19632	171137	0.60837	0.32866	287333	0.06182	-0.26378	-223972	0.27416	-0.49886	-423354	0.00046	-0.23458	-197535	0.43045	-0.10225	-0.87495	0.9763	-0.23508
ENSG00000011454	203083	0.06814	0.11231	-0.15	-241751	0.19105	-0.03776	-0.74555	0.98968	-0.09979	-146626	0.76498	-0.18676	-30527	0.03676	-0.07068	-105224	0.94164	-0.08577	-117939	0.90211	0.11224	152434	0.73021	0.05021	0.92212	0.96915	-0.03676	-0.66841	0.99427	0.07932	12624	0.86907	0.06423	113096	0.91872	-0.06203	-0.64082	0.99545	-0.149	-213256	0.33331	-0.03292	-0.27475	0.99997	-0.04801	-0.39749	0.9997	-0.08697
ENSG00000011465	50581	0.00014	0.00068	-0.21021	-153197	0.72551	0.09641	0.59491	0.99698	-0.19631	-152878	0.72748	0.0214	0.20793	0.99999	0.3189	179972	0.54821	0.45863	287656	0.06132	0.30662	203723	0.39098	0.0139	-0.01593	1	0.23161	173453	0.59267	0.52911	327099	0.01852	0.66884	434428	0.00028	-0.29272	-202951	0.39583	-0.07501	-0.39633	0.9997	0.22249	112466	0.92073	0.36222	214946	0.32361	0.21772
ENSG00000011478	156822	0.16378	0.22868	0.11798	0.69969	0.99262	0.52967	195087	0.44728	0.22356	120125	0.89377	0.2316	141089	0.79602	0.22329	124958	0.87436	0.42763	273739	0.09024	0.41169	130626	0.84905	0.10558	0.49899	0.99887	0.11362	0.73258	0.99055	0.10531	0.56148	0.9978	0.30965	201699	0.40452	-0.30611	-0.83846	0.98082	-0.29807	-0.59431	0.99697	-0.30638	-0.76673	0.98796	-0.10204	0.52574	0.99848	0.00805
ENSG00000011485	510112	0.00013	0.00063	0.0633	14169	0.79292	-0.11586	-231907	0.23467	0.10549	22808	0.25324	0.0369	0.71889	0.9915	-0.04578	-0.81986	0.98301	-0.07496	-156401	0.70546	-0.17916	-365567	0.00479	0.04219	0.88325	0.97514	-0.0264	-0.68015	0.9937	-0.10908	-217626	0.30842	-0.13826	-291999	0.05422	0.22135	444294	0.00018	0.15276	297008	0.04695	0.07008	145137	0.77357	0.0409	0.74984	0.98936	-0.06859
ENSG00000011523	0.75252	0.60881	0.65941	-0.09163	-133491	0.83561	-0.00317	-0.01673	1	-0.00826	-0.11699	1	-0.07577	-102361	0.94876	-0.06063	-0.94613	0.96498	0.01053	0.26616	0.99997	0.08845	124057	0.87832	0.08336	120264	0.89343	0.01586	0.29452	0.99995	0.031	0.33149	0.99989	0.10216	154484	0.71751	-0.00509	-0.09376	1	-0.0726	-0.94846	0.96455	-0.05745	-0.87768	0.97592	0.01371	0.26834	0.99997	-0.06751
ENSG00000011566	101162	0.42184	0.48974	-0.19638	-206693	0.37254	-0.04625	-0.50641	0.99878	-0.17455	-187017	0.5003	-0.11705	-132148	0.84212	-0.12069	-125672	0.87151	-0.10512	-112472	0.92073	0.15014	144087	0.77955	0.02183	0.16616	1	0.07934	0.69861	0.99271	0.07569	0.73736	0.99027	0.09126	0.86664	0.97742	-0.1283	-126457	0.86814	-0.0708	-0.75182	0.98921	-0.07444	-0.69778	0.99276	-0.05887	-0.57445	0.99751	0.0575
ENSG00000011600	3394	0.00428	0.0118	0.58651	265466	0.11033	0.27558	235466	0.21843	0.68197	3.23	0.02128	0.47872	317597	0.02529	0.53845	34762	0.00926	0.50841	332142	0.01574	-0.31093	-0.23069	0.99999	0.09546	0.59704	0.99691	-0.10779	0.56745	0.99767	-0.04806	0.79433	0.98557	-0.0781	0.63092	0.99581	0.40639	0.81351	0.98367	0.20314	0.78217	0.98669	0.26287	100845	0.95224	0.23283	0.84645	0.97996	-0.20325
ENSG00000011638	0.95351	0.46062	0.52537	-0.0758	-0.72789	0.99092	0.12913	0.91368	0.97053	0.09597	0.72421	0.99116	-0.0169	0.09574	1	0.12602	128127	0.86077	0.09344	0.87068	0.97688	0.20493	159879	0.68317	0.17177	144596	0.77666	0.0589	0.81817	0.98319	0.20182	197845	0.42843	0.16925	156384	0.70557	-0.03316	-0.223	0.99999	-0.14603	-0.81596	0.98343	-0.00311	0.33319	0.99989	-0.03568	-0.05102	1	-0.11287
ENSG00000012048	244233	0.03	0.05738	-0.14614	-195209	0.44577	-0.10348	-176216	0.57389	-0.14735	-16002	0.68226	-0.32081	-366904	0.0046	-0.1012	-121486	0.88866	-0.16516	-229231	0.24777	0.04265	0.05161	1	-0.00121	0.3204	0.99991	-0.17467	-177226	0.56701	0.04493	0.67152	0.99411	-0.01902	-0.38794	0.99974	-0.04386	0.24854	0.99998	-0.21732	-170341	0.61379	0.00228	0.5763	0.99747	-0.06167	-0.41171	0.99963	-0.17346
ENSG00000012061	106908	0.38603	0.45641	0.06837	142838	0.78656	-0.04822	-0.30878	0.99993	-0.01817	-0.60632	0.99664	0.04585	0.84063	0.98067	0.01872	0.35826	0.99983	-0.00582	-0.43765	0.99947	-0.1166	-165299	0.64758	-0.08654	-202128	0.40099	-0.02252	-0.56996	0.99762	-0.04966	-100492	0.95307	-0.0742	-180359	0.54556	0.03005	-0.26514	0.99997	0.09407	109681	0.92928	0.06694	0.63331	0.99573	0.0424	-0.11739	1	0.06402
ENSG00000012171	207203	0.06272	0.10504	0.17091	12163	0.88813	0.28308	207893	0.36521	0.04287	0.6731	0.99404	0.31165	229751	0.24506	0.34389	255285	0.1408	0.37101	251042	0.15537	0.11217	0.93619	0.96675	-0.12803	-0.52464	0.99851	0.14074	111343	0.92426	0.17298	138016	0.81265	0.2001	134267	0.83177	-0.2402	-141632	0.79324	0.02857	0.13796	1	0.06081	0.3997	0.99969	0.08794	0.36678	0.99981	0.26877
ENSG00000012174	146293	0.1982	0.26625	-0.19197	-206678	0.37268	-0.03014	-0.52157	0.99856	-0.0726	-101359	0.95109	-0.19151	-211418	0.34415	-0.01617	-0.38782	0.99974	0.03304	-0.19191	1	0.16183	140058	0.80179	0.11937	100266	0.95356	0.00045	-0.12121	1	0.17579	1595	0.68563	0.22501	179285	0.55291	-0.04246	-0.43351	0.9995	-0.16138	-146852	0.76366	0.01396	0.14072	1	0.06318	0.32409	0.99991	-0.11892
ENSG00000012211	425392	0.00072	0.00271	-0.26385	-345639	0.00987	-0.06347	-0.37279	0.99979	-0.07449	-0.96607	0.9612	-0.31133	-386271	0.00216	-0.19159	-237392	0.20967	-0.13967	-169323	0.62063	0.20038	286609	0.06312	0.18936	241521	0.19206	-0.04748	-0.49895	0.99888	0.07226	0.9567	0.96301	0.12418	16398	0.65633	-0.01102	-0.5407	0.99823	-0.24785	-326363	0.01897	-0.12812	-187093	0.49981	-0.0762	-123467	0.88074	-0.23683
ENSG00000012223	338585	0.00426	0.01174	0.24168	13588	0.82345	-0.66262	-262513	0.11927	0.17436	0.81405	0.98355	-0.16033	-0.49884	0.99887	-0.28628	-131087	0.847	-0.18792	-0.54607	0.99812	-0.9043	-386701	0.00225	-0.06732	-0.50257	0.99882	-0.40202	-177378	0.56632	-0.52796	-259944	0.1273	-0.4296	-188189	0.49292	0.83698	326957	0.01912	0.50229	197878	0.42884	0.37634	129125	0.85614	0.4747	205954	0.3776	-0.3347
ENSG00000012232	645162	0.00001	0.00007	-0.34127	-51984	0	-0.06705	-131101	0.8471	-0.17149	-245761	0.175	-0.21502	-319556	0.0236	0.00612	-0.06229	1	-0.14706	-199961	0.41479	0.27421	357496	0.00645	0.16978	266983	0.10596	0.12625	192406	0.46416	0.34739	492025	0.00002	0.19421	296207	0.04805	-0.10444	-101787	0.95011	-0.14796	-171384	0.6067	0.07317	120092	0.89409	-0.08001	-0.63273	0.99575	-0.04352
ENSG00000012660	438251	0.00055	0.00216	0.53386	421019	0.00051	0.18244	201009	0.40814	0.35073	31734	0.02537	0.56676	40055	0.00122	0.38989	326138	0.01912	0.2226	213871	0.32981	-0.35142	-19881	0.42225	-0.18312	-0.97964	0.95848	0.0329	0.00031	1	-0.14397	-0.83882	0.98088	-0.31125	-198957	0.4213	0.16829	10275	0.94782	0.38432	190352	0.47791	0.20745	114018	0.9157	0.04016	0.05719	1	0.21602
ENSG00000012779	481116	0.00022	0.00102	0.61258	340296	0.01219	0.50946	229342	0.2478	0.36024	156874	0.70244	0.95124	453662	0.00014	0.71049	349518	0.00885	0.34803	286227	0.06426	-0.10311	-0.86271	0.97786	-0.25234	-174149	0.58815	0.33867	141361	0.79448	0.09791	0.2174	0.99999	-0.26455	-0.60894	0.99655	-0.14923	-0.78983	0.98596	0.44178	214876	0.32535	0.20102	104147	0.94425	-0.16144	0.3069	0.99993	0.59101
ENSG00000012817	411654	0.00096	0.00345	0.16791	252084	0.15169	-0.04091	-0.89211	0.97386	0.07023	112615	0.92027	0.10023	135511	0.82555	-0.09212	-110491	0.92686	-0.09897	-137395	0.81589	-0.20882	-32551	0.01948	-0.09768	-136144	0.82234	-0.06768	-112408	0.92093	-0.26003	-351633	0.00797	-0.26688	-378095	0.00297	0.11114	193738	0.45533	0.14114	214927	0.32368	-0.05121	-0.18236	1	-0.05806	-0.4392	0.99946	0.03
ENSG00000012822	406307	0.00107	0.00378	-0.12875	-221227	0.28873	-0.07847	-144063	0.77968	-0.29687	-469006	0.00006	-0.16858	-294215	0.05089	-0.18616	-255464	0.14026	-0.10956	-177473	0.56527	0.05028	0.63141	0.9958	-0.16812	-251895	0.1524	-0.03982	-0.7523	0.98917	-0.05741	-0.45826	0.99931	0.0192	0.32237	0.99991	-0.2184	-298375	0.04515	-0.09011	-132987	0.83807	-0.10769	-103003	0.94721	-0.03109	-0.29903	0.99994	0.12829
ENSG00000012963	462753	0.00033	0.00143	0.00097	-0.11318	1	-0.18798	-33603	0.01375	0.03425	0.39211	0.99972	-0.06082	-118176	0.90123	-0.15498	-277007	0.08187	-0.13128	-270062	0.09806	-0.18895	-323251	0.02099	0.03327	0.49926	0.99887	-0.06179	-106436	0.93843	-0.15595	-264075	0.11397	-0.13225	-257407	0.13397	0.22223	364883	0.00493	0.12716	213114	0.33419	0.033	0.63905	0.99551	0.0567	0.70674	0.99224	-0.09506
ENSG00000012983	0.41331	0.86877	0.88711	-0.0244	0.00562	1	0.11701	0.97201	0.96003	0.00653	0.09958	1	0.01377	-0.11225	1	-0.03407	-0.2714	0.99997	-0.02444	-0.58807	0.99717	0.14141	0.96219	0.96196	0.03094	0.09332	1	0.03818	-0.11696	1	-0.00967	-0.27505	0.99996	-0.00004	-0.59078	0.99709	-0.11048	-0.85826	0.97851	-0.10323	-104068	0.94458	-0.15108	-119194	0.89747	-0.14145	-148896	0.75162	0.00724
ENSG00000013016	647142	0.00001	0.00006	-0.23089	-15477	0.71572	0.12687	148821	0.75205	-0.32624	-278717	0.07835	0.04101	0.87419	0.97639	0.24271	21642	0.31537	0.15756	166552	0.63925	0.35776	290231	0.05718	-0.09535	-125772	0.87106	0.2719	232286	0.23311	0.47361	361389	0.00564	0.38845	314958	0.02741	-0.45311	-400278	0.00124	-0.08586	-0.60204	0.99677	0.11585	0.58689	0.9972	0.0307	0.10782	1	0.36725
ENSG00000013275	656746	0.00001	0.00005	0.00488	0.15998	1	-0.17064	-3999	0.00124	-0.05532	-13688	0.81856	-0.03846	-0.99957	0.95425	-0.1588	-367005	0.00454	-0.15315	-368336	0.00432	-0.17552	-415552	0.00064	-0.06019	-152954	0.72702	-0.04333	-115957	0.90914	-0.16368	-3828	0.00247	-0.15803	-384117	0.00235	0.11533	267086	0.10568	0.13219	301551	0.04109	0.01184	0.37184	0.99979	0.01749	0.35716	0.99984	0.01686
ENSG00000013288	337607	0.0045	0.0123	0.16731	191453	0.47055	0.23156	256517	0.13685	0.15759	163608	0.65879	0.27783	26063	0.12403	0.44548	388222	0.00201	0.32492	336806	0.0134	0.06425	0.77259	0.98754	-0.00973	-0.23631	0.99999	0.11052	0.77531	0.9873	0.27817	204249	0.38772	0.15761	151041	0.73872	-0.07398	-0.97879	0.95865	0.04627	-0.01066	1	0.21392	118592	0.8997	0.09336	0.66912	0.99423	0.12025
ENSG00000013297	574135	0.00003	0.00021	0.16308	0.88458	0.97484	0.52409	20364	0.39286	-0.21887	-0.7168	0.9916	0.58866	174393	0.5868	0.86962	312085	0.03118	110945	422625	0.00058	0.36101	123628	0.8797	-0.38195	-15384	0.72146	0.42557	0.9459	0.96474	0.70654	226421	0.26383	0.94637	339595	0.01323	-0.74297	-259471	0.12958	0.06456	-0.26859	0.99997	0.34553	0.9108	0.97076	0.58535	198577	0.42564	0.80753
ENSG00000013306	664969	0.00001	0.00005	0.25165	393443	0.00162	-0.00155	0.07149	1	0.26691	411887	0.00075	0.13371	193697	0.4556	0.02398	0.42188	0.99957	-0.00163	-0.12578	1	-0.2532	-363562	0.00516	0.01527	0.23244	0.99999	-0.11793	-193356	0.45786	-0.22767	-334164	0.01462	-0.25328	-389203	0.00192	0.26847	381117	0.00264	0.13527	175566	0.57826	0.02553	0.32984	0.9999	-0.00008	-0.1881	1	-0.1332
ENSG00000013364	428678	0.00059	0.00229	0.3875	399152	0.00128	0.13191	1303	0.85085	0.23893	242115	0.18955	0.41163	415336	0.00065	0.14729	149585	0.7475	0.20591	206828	0.37171	-0.2556	-247366	0.16886	-0.14857	-152075	0.73242	0.02412	0.24068	0.99998	-0.24021	-235036	0.22015	-0.1816	-177815	0.56292	0.10702	10051	0.95303	0.27972	265811	0.10911	0.01538	0.16027	1	0.074	0.70385	0.99241	0.1727
ENSG00000013374	0.99122	0.43529	0.50192	0.02103	0.53916	0.99826	-0.01977	-0.66813	0.99428	0.04227	10931	0.93037	-0.04793	-105981	0.93965	-0.008	0.08168	1	-0.00693	-0.11392	1	-0.04081	-117476	0.90378	0.02123	0.5612	0.99782	-0.06897	-159205	0.68753	-0.02903	-0.43379	0.9995	-0.02797	-0.6286	0.9959	0.06204	168793	0.6242	-0.02816	-0.33697	0.99988	0.01178	0.7174	0.9916	0.01284	0.53474	0.99834	-0.0902
ENSG00000013375	0.50962	0.79992	0.82722	0.0195	0.21247	0.99999	-0.0631	-103997	0.94475	-0.05333	-0.53741	0.99829	0.02647	0.332	0.99989	-0.07103	-0.75145	0.98923	-0.01673	0.01658	1	-0.08259	-122466	0.88478	-0.07283	-0.73608	0.99035	0.00697	0.12692	1	-0.09053	-0.94597	0.96499	-0.03623	-0.18977	1	0.00976	0.51212	0.9987	0.08957	129878	0.85278	-0.00794	0.30505	0.99994	0.04636	102711	0.94791	0.0798
ENSG00000013392	0.95768	0.45762	0.52267	-0.05066	-0.3044	0.99994	-0.1362	-139126	0.80676	-0.09619	-0.79844	0.98518	0.00505	0.51597	0.99864	-0.14613	-144956	0.77458	-0.06453	-0.50958	0.99873	-0.08554	-10961	0.92945	-0.04552	-0.49152	0.99897	0.05571	0.79742	0.98528	-0.09546	-113807	0.91637	-0.01387	-0.21017	0.99999	0.04001	0.61203	0.99646	0.14124	180061	0.54768	-0.00993	-0.00149	1	0.07166	0.87912	0.97571	0.10123
ENSG00000013441	3037567	0	0	-0.31914	-355537	0.00693	0.48779	498206	0.00001	-0.40576	-44357	0.00019	-0.24177	-268496	0.10199	0.35151	396003	0.00146	0.37506	409136	0.00085	0.80693	833229	0	-0.08662	-0.93478	0.967	0.07737	0.83418	0.98143	0.67065	737248	0	0.6942	749589	0	-0.89356	-910019	0	-0.72956	-74651	0	-0.13628	-105035	0.94213	-0.11273	-0.92197	0.96918	0.16399
ENSG00000013503	126037	0.28227	0.35555	0.14668	157235	0.70016	0.07877	0.21291	0.99999	0.10998	115978	0.90905	-0.05248	-0.6487	0.99513	0.1388	127828	0.86209	0.04157	0.05968	1	-0.0679	-124218	0.87763	-0.0367	-0.3785	0.99977	-0.19916	-213741	0.3306	-0.00788	-0.23887	0.99998	-0.10511	-145545	0.77122	0.03121	0.86294	0.9779	-0.13125	-0.80416	0.98463	0.06003	0.97905	0.9586	-0.03721	-0.15053	1	-0.16246
ENSG00000013523	0.61359	0.71897	0.75653	-0.01544	-0.19901	0.99999	0.04616	0.61572	0.99634	0.04118	0.59411	0.997	-0.07776	-0.95805	0.96275	-0.02245	-0.24903	0.99998	-0.02308	-0.55629	0.99792	0.0616	0.79856	0.98518	0.05662	0.78423	0.98652	-0.06232	-0.75988	0.98858	-0.00701	-0.05592	1	-0.00764	-0.36159	0.99982	-0.00498	-0.04679	1	-0.12392	-149466	0.74821	-0.06861	-0.82871	0.98204	-0.06924	-111822	0.92277	-0.11894
ENSG00000013561	0.34224	0.91293	0.9248	-0.04126	-0.71197	0.99193	0.03993	0.43192	0.99951	0.03998	0.50097	0.99885	-0.00101	-0.03349	1	0.02852	0.38691	0.99974	0.02128	0.1051	1	0.08119	110281	0.92749	0.08124	120287	0.89334	0.04025	0.66524	0.99441	0.06978	107094	0.93665	0.06254	0.78773	0.9862	0.00005	0.04611	1	-0.04094	-0.45621	0.99933	-0.01141	-0.05078	1	-0.01865	-0.31685	0.99992	-0.04099
ENSG00000013563	36774	0.00238	0.00725	-0.15347	-262934	0.11716	-0.09743	-16636	0.64051	-0.23744	-400172	0.00123	-0.15835	-249374	0.16139	-0.22957	-363348	0.0052	-0.07911	-143207	0.7845	0.05603	0.80069	0.98498	-0.08397	-141448	0.79425	-0.00488	0.11128	1	-0.0761	-114082	0.9155	0.07436	106523	0.9382	-0.14001	-211673	0.34258	-0.06092	-0.68943	0.99322	-0.13214	-183346	0.5252	0.01832	0.23975	0.99998	0.07909
ENSG00000013573	308442	0.00814	0.01994	-0.01258	0.21974	0.99999	-0.35933	-220286	0.29384	-0.35596	-251531	0.15372	-0.2356	-131394	0.8457	-0.4188	-301697	0.04096	-0.26747	-18617	0.50606	-0.34676	-240685	0.19556	-0.34338	-271706	0.09404	-0.22303	-152291	0.73109	-0.40622	-322137	0.02177	-0.25489	-207346	0.3686	0.00338	-0.19	1	0.12373	0.90495	0.97191	-0.05946	-0.70326	0.99245	0.09186	0.384	0.99975	0.12035
ENSG00000013583	160216	0.154	0.21764	0.04186	0.64527	0.99527	0.02918	0.50138	0.99884	0.08243	115363	0.91118	-0.02083	-0.46918	0.99921	0.14876	223587	0.27622	0.11197	150018	0.7449	-0.01268	-0.10385	1	0.04057	0.51709	0.99862	-0.06269	-108798	0.93185	0.1069	160638	0.67825	0.07011	0.87475	0.97632	0.05325	0.5886	0.99715	-0.05001	-0.92451	0.96875	0.11958	161591	0.67204	0.08279	0.92632	0.96845	-0.10327
ENSG00000013588	523817	0.00009	0.00048	-0.00284	0.26695	0.99997	0.62054	241727	0.1975	0.12372	0.97507	0.95898	0.52105	145774	0.76923	116556	38552	0.00338	106214	399698	0.00193	0.62338	216423	0.32052	0.12656	0.69711	0.99267	0.52389	12058	0.89111	11684	359414	0.00829	106498	373177	0.00501	-0.49682	-150984	0.73862	-0.09949	-0.92884	0.96727	0.54502	13634	0.81982	0.4416	143187	0.78349	0.39733
ENSG00000013619	1551636	0	0	-0.54813	-561516	0	0.1243	120859	0.89111	-0.4726	-500871	0.00001	-0.53268	-48916	0.00002	-0.08698	-114766	0.9132	0.00003	0.16016	1	0.67243	631352	0	0.07553	0.50658	0.99877	0.01545	0.53446	0.99834	0.46115	421699	0.0005	0.54816	558339	0	-0.5969	-574129	0	-0.65697	-564723	0	-0.21128	-221937	0.28502	-0.12426	-102906	0.94743	-0.06008
ENSG00000013810	493174	0.00018	0.00083	0.40885	341406	0.0115	0.13889	0.61343	0.99642	0.42586	335706	0.01397	0.30919	229042	0.24872	0.09107	0.82146	0.98283	-0.01899	-0.60914	0.99655	-0.26996	-253708	0.14634	0.01701	0.02869	1	-0.09966	-0.92991	0.96781	-0.31777	-248979	0.16307	-0.42783	-387906	0.00204	0.28697	2502	0.15865	0.1703	154469	0.7176	-0.04781	0.1588	1	-0.15787	-115114	0.91201	-0.11667
ENSG00000014123	15595	0.16627	0.23157	-0.24615	-267367	0.10494	-0.05392	-0.59234	0.99705	-0.14434	-156502	0.70482	-0.19193	-211686	0.3425	-0.10139	-112792	0.91971	-0.12859	-138262	0.81137	0.19224	19239	0.46427	0.10181	10693	0.9371	0.05422	0.50093	0.99885	0.14476	144881	0.77504	0.11757	119215	0.8974	-0.09043	-0.89059	0.97408	-0.13802	-141537	0.79376	-0.04748	-0.4925	0.99896	-0.07467	-0.73417	0.99049	-0.04759
ENSG00000014138	120543	0.3093	0.3829	0.26195	157863	0.69615	0.16256	0.55585	0.99792	0.19031	0.69972	0.99263	-0.02664	-0.37736	0.99977	-0.00647	-0.71713	0.99159	0.11091	105688	0.94032	-0.0994	-0.89798	0.97289	-0.07165	-0.8254	0.98234	-0.28859	-182926	0.52847	-0.26842	-218868	0.30237	-0.15104	-0.50907	0.99874	0.02775	0.10353	1	-0.18919	-0.8633	0.97778	-0.16902	-117737	0.90269	-0.05164	0.42009	0.99958	-0.21694
ENSG00000014164	1541	0.17218	0.23821	-0.14404	-108665	0.93223	0.07827	0.71788	0.99156	-0.00512	0.14843	1	-0.24191	-178799	0.55622	-0.14792	-111967	0.92231	-0.00841	0.16454	1	0.22231	173311	0.59363	0.13892	121344	0.88924	-0.09788	-0.72658	0.991	-0.00388	-0.07454	1	0.13563	121082	0.89027	-0.08339	-0.56694	0.99769	-0.32018	-237591	0.2088	-0.22619	-174227	0.5874	-0.08667	-0.54074	0.99823	-0.23679
ENSG00000014216	123297	0.29563	0.36929	-0.04467	-0.77862	0.98702	0.04723	11181	0.92281	-0.04377	-0.75738	0.98878	-0.07348	-142137	0.79045	-0.05937	-0.94144	0.96582	-0.04212	-0.55643	0.99792	0.0919	185183	0.51272	0.00089	0.01101	1	-0.02881	-0.65245	0.99497	-0.0147	-0.20119	0.99999	0.00255	0.18363	1	-0.091	-181912	0.53497	-0.12071	-244548	0.17975	-0.1066	-195483	0.44384	-0.08935	-159893	0.68308	-0.02971
ENSG00000014641	98135	0	0	0.51212	446436	0.00016	-0.0444	-0.34681	0.99986	0.63178	529691	0	0.30594	256815	0.13586	0.17988	153272	0.72505	-0.04083	-0.06537	1	-0.55652	-453625	0.00012	0.11966	0.89199	0.97387	-0.20618	-187237	0.49883	-0.33224	-271854	0.09366	-0.55295	-430061	0.00034	0.67618	531867	0	0.35034	275773	0.08458	0.22428	177561	0.56467	0.00356	0.27	0.99997	-0.32584
ENSG00000014824	0.4824	0.82014	0.84494	-0.06126	-0.88688	0.97462	0.00415	-0.11767	1	-0.0907	-126632	0.86737	-0.02755	-0.46816	0.99922	0.00527	0.01233	1	-0.00266	-0.05487	1	0.06542	0.71695	0.99162	-0.02944	-0.38979	0.99973	0.03371	0.40656	0.99965	0.06653	0.8626	0.97795	0.0586	0.7937	0.98565	-0.09486	-107649	0.93511	-0.03171	-0.32487	0.99991	0.00111	0.12481	1	-0.00681	0.06133	1	0.06315
ENSG00000014914	27919	0.01469	0.03233	0.20949	187154	0.49947	0.00524	0.39255	0.99972	0.28946	225047	0.26881	0.52497	347137	0.00945	0.30152	238598	0.20458	0.19586	177823	0.56291	-0.20425	-13598	0.82314	0.07997	0.42649	0.99954	0.31548	173138	0.59486	0.09203	0.56755	0.99767	-0.01363	-0.05042	1	0.28422	172708	0.59776	0.51973	292173	0.05421	0.29628	185811	0.50855	0.19062	128769	0.85785	0.23551
ENSG00000014919	393681	0.00139	0.00467	0.09911	152741	0.72833	-0.14672	-178398	0.55894	0.0297	0.56195	0.9978	-0.054	-0.88749	0.97453	-0.16087	-201625	0.40418	-0.18945	-215534	0.32021	-0.24583	-321767	0.02199	-0.06941	-0.94348	0.96545	-0.15312	-237499	0.20915	-0.25998	-347499	0.00923	-0.28856	-361612	0.00555	0.17642	22867	0.25031	0.09271	0.90832	0.97139	-0.01415	-0.18439	1	-0.04273	-0.31845	0.99992	-0.0837
ENSG00000015133	1382304	0	0	0.81257	715761	0	0.33351	277812	0.0802	0.50489	507169	0.00001	0.6272	495419	0.00002	0.23019	216449	0.3151	0.05174	0.29133	0.99995	-0.47906	-397098	0.00141	-0.30768	-202474	0.39892	-0.18537	-187079	0.49996	-0.58238	-480842	0.00003	-0.76083	-666245	0	0.17138	200216	0.41325	0.29369	202664	0.39771	-0.10332	-0.67833	0.99378	-0.28177	-242439	0.18834	0.12231
ENSG00000015153	5752	0.00003	0.00021	-0.14584	-182152	0.53333	-0.27698	-336078	0.0137	0.01552	0.14559	1	-0.10532	-128695	0.85822	-0.34297	-421314	0.0005	-0.25354	-325881	0.01924	-0.13114	-164555	0.65252	0.16136	193462	0.45716	0.04051	0.49131	0.99897	-0.19713	-246528	0.17205	-0.1077	-150984	0.73907	0.2925	344226	0.01035	0.17166	207264	0.36904	-0.06599	-0.74572	0.98967	0.02344	0.1595	1	-0.12085
ENSG00000015171	224336	0.04463	0.07927	-0.17699	-275366	0.08544	-0.03957	-0.62001	0.9962	-0.18748	-288593	0.05969	-0.14797	-229833	0.24462	-0.12339	-180802	0.54254	-0.10041	-142338	0.78934	0.13742	197528	0.4305	-0.01049	-0.16448	1	0.02903	0.42524	0.99955	0.0536	0.82876	0.98204	0.07658	120887	0.89103	-0.14791	-210968	0.34675	-0.10839	-155435	0.71156	-0.08382	-111423	0.92401	-0.06083	-0.75301	0.98912	0.03952
ENSG00000015285	443369	0.0005	0.00198	0.46218	291053	0.05657	0.11302	0.87043	0.97686	0.50896	330919	0.01677	0.74471	429246	0.00041	0.254	179704	0.55026	0.22723	141946	0.79142	-0.34916	-186804	0.5022	0.04678	0.40101	0.99968	0.28254	156733	0.70332	-0.20818	-106382	0.93842	-0.23495	-145304	0.77249	0.39594	224463	0.27265	0.6317	326773	0.01949	0.14098	0.82962	0.98189	0.11421	0.47409	0.99916	0.23575
ENSG00000015475	569883	0.00004	0.00022	0.39612	322729	0.0215	-0.0058	-0.16864	1	0.48139	342064	0.0113	0.51508	40031	0.00126	0.20183	148494	0.75398	0.33694	319858	0.02354	-0.40192	-316042	0.02659	0.08527	0.28273	0.99996	0.11896	0.97446	0.95948	-0.19429	-164579	0.65239	-0.05918	0.00392	1	0.48719	33359	0.01507	0.52088	390832	0.00185	0.20763	153438	0.724	0.34275	31385	0.02845	0.03369
ENSG00000015479	495518	0.00016	0.00078	-0.42686	-169292	0.62099	0.3915	209973	0.35423	-0.26589	-126346	0.8684	-0.40195	-249905	0.16085	0.14625	112194	0.92136	0.07765	0.69254	0.99301	0.81836	358447	0.00669	0.16097	0.40028	0.99968	0.02491	-0.91849	0.96965	0.5731	269905	0.09982	0.50451	233318	0.22922	-0.65739	-31854	0.02544	-0.79345	-421656	0.00057	-0.24525	-0.98983	0.95612	-0.31384	-143007	0.78537	-0.13606
ENSG00000015532	357739	0.00293	0.00862	0.14016	228562	0.25091	-0.10776	-131013	0.8475	0.09679	158352	0.69302	0.17515	250763	0.15643	-0.00936	0.01594	1	0.01471	0.38916	0.99973	-0.24793	-345235	0.01001	-0.04337	-0.65764	0.99475	0.03499	0.30715	0.99993	-0.14952	-218384	0.30425	-0.12545	-182016	0.53428	0.20455	276542	0.08289	0.28291	362055	0.00547	0.09841	127923	0.86167	0.12248	163779	0.65766	0.07836
ENSG00000015676	201314	0.0705	0.11545	-0.09107	-178719	0.55675	-0.1243	-235739	0.21698	-0.0994	-186937	0.50084	-0.17402	-331568	0.01595	-0.11262	-205565	0.37949	-0.10095	-162548	0.66576	-0.03323	-0.6828	0.99356	-0.00833	-0.10636	1	-0.08295	-155002	0.71428	-0.02155	-0.35556	0.99984	-0.00987	0.07225	1	0.0249	0.57481	0.99751	-0.04972	-0.77687	0.98717	0.01168	0.31763	0.99992	0.02335	0.72162	0.99133	-0.07462
ENSG00000016391	334393	0.00474	0.01284	0.29776	272864	0.09128	0.11711	12662	0.86741	0.28719	288018	0.06073	0.04023	0.37071	0.9998	0.01613	0.06578	1	-0.00509	-0.31984	0.99991	-0.18064	-12925	0.85568	-0.01056	0.19106	1	-0.25752	-224176	0.27318	-0.28162	-255655	0.13967	-0.30285	-294652	0.05032	0.17008	145094	0.77381	-0.07688	-0.8691	0.97709	-0.10098	-115828	0.90958	-0.12221	-152464	0.73002	-0.24696
ENSG00000016402	155048	0.16937	0.235	-0.04233	-102979	0.94693	-0.01908	-104258	0.94374	0.20361	-0.3309	0.99989	-0.11351	-0.71614	0.99158	-0.57969	-235131	0.22169	-0.55683	-22205	0.28607	0.02326	-0.09643	1	0.24594	0.62139	0.9961	-0.07118	0.28454	0.99996	-0.53736	-128449	0.85901	-0.5145	-11553	0.91032	0.22269	0.66721	0.99424	-0.09443	0.35646	0.99984	-0.56062	-106912	0.93685	-0.53775	-0.94865	0.9643	-0.31712
ENSG00000016864	21933	0.04929	0.08605	0.06868	1039	0.945	-0.03616	-0.62291	0.9961	0.08457	136794	0.819	0.15908	246705	0.17144	0.12058	204145	0.38835	0.03163	0.72829	0.99089	-0.10485	-159384	0.68638	0.01589	0.34489	0.99987	0.0904	145661	0.77055	0.0519	102722	0.94789	-0.03705	-0.28219	0.99996	0.12074	189467	0.48383	0.19525	292435	0.05361	0.15675	252462	0.15043	0.0678	129017	0.85674	0.07451
ENSG00000017260	423679	0.00075	0.00281	-0.29144	-428795	0.00036	-0.10726	-164367	0.65376	-0.20352	-280338	0.07487	-0.26079	-377307	0.00307	-0.11733	-159407	0.68623	-0.1069	-158476	0.69222	0.18419	23738	0.20968	0.08793	142513	0.78837	0.03065	0.42511	0.99955	0.17411	252231	0.15118	0.18454	25342	0.14708	-0.09626	-100574	0.95288	-0.15354	-192783	0.46166	-0.01008	0.0854	1	0.00036	0.09478	1	-0.05728
ENSG00000017427	133442	0.2489	0.32089	0.0227	-0.16658	1	-0.15312	-0.93716	0.96658	0.1449	11265	0.92015	0.22358	144829	0.77532	-0.05587	-0.47064	0.99919	-0.0348	0.02863	1	-0.17582	-0.77741	0.98713	0.1222	128253	0.8602	0.20088	16008	0.68187	-0.07857	-0.30822	0.99993	-0.0575	0.18927	1	0.29802	197774	0.42892	0.3767	227014	0.25862	0.09725	0.45915	0.9993	0.11832	0.93555	0.96686	0.07868
ENSG00000017797	0.68587	0.66142	0.70585	-0.10457	-153784	0.72187	-0.04543	-0.62193	0.99614	-0.0719	-106733	0.93763	-0.06198	-0.90499	0.97191	-0.01401	-0.12284	1	-0.09761	-141444	0.79427	0.05913	0.83102	0.98179	0.03266	0.45399	0.99934	0.04259	0.62166	0.99615	0.09056	135127	0.82749	0.00696	0.05477	1	-0.02647	-0.39363	0.99971	-0.01655	-0.23784	0.99999	0.03142	0.48215	0.99908	-0.05217	-0.74572	0.98967	0.00992
ENSG00000018189	255004	0.02416	0.04825	0.02049	0.30067	0.99994	-0.09158	-127299	0.86445	0.00289	0.15411	1	0.08688	117228	0.90467	-0.13803	-187288	0.49847	-0.12542	-167701	0.63154	-0.11207	-155801	0.70925	-0.01759	-0.1425	1	0.06639	0.87943	0.97568	-0.15851	-216366	0.31549	-0.14591	-196862	0.43482	0.09448	140308	0.80045	0.17846	235405	0.21848	-0.04644	-0.54045	0.99823	-0.03384	-0.35666	0.99984	0.08398
ENSG00000018236	154872	0.16958	0.23523	-0.02745	0.24284	0.99998	0.35206	197846	0.42941	0.15433	112139	0.92156	0.44126	210964	0.3485	0.37269	175601	0.57838	0.15491	0.47929	0.9991	0.37951	174369	0.58679	0.18178	0.86614	0.97737	0.46871	186971	0.50155	0.40015	150794	0.7401	0.18237	0.24249	0.99998	-0.19773	-0.90326	0.97202	0.0892	0.12604	1	0.02063	-0.2627	0.99997	-0.19714	-147657	0.75879	0.28693
ENSG00000018280	140396	0.21993	0.28994	0.22331	116909	0.9055	-0.07266	-0.91276	0.97055	0.37117	0.96638	0.96093	0.40809	160506	0.67918	0.10615	-0.29943	0.99994	0.1499	0.6802	0.99366	-0.29597	-194644	0.45039	0.14787	-0.15069	1	0.18478	0.5181	0.99859	-0.11716	-138844	0.80801	-0.0734	-0.46808	0.99921	0.44384	173225	0.59461	0.48075	229818	0.24732	0.17881	0.58736	0.99717	0.22256	149473	0.74804	0.03691
ENSG00000018408	14228	0.21286	0.28208	0.0028	0.19644	1	0.18831	195985	0.44058	-0.01076	0.25843	0.99998	0.16013	14247	0.7886	0.13186	163459	0.65977	0.18075	173563	0.59191	0.18551	177168	0.56735	-0.01356	0.06465	1	0.15733	123076	0.88233	0.12906	143915	0.78052	0.17795	154224	0.71913	-0.19907	-168443	0.62656	-0.02817	-0.55539	0.99794	-0.05645	-0.364	0.99982	-0.00756	-0.26872	0.99997	0.1709
ENSG00000018510	182598	0.0995	0.15257	-0.18759	-275326	0.08557	-0.01418	-0.09379	1	-0.10586	-152969	0.72692	-0.10881	-159516	0.68553	-0.06357	-0.87455	0.97635	-0.03846	-0.57204	0.99757	0.17342	249691	0.16028	0.08174	117462	0.90382	0.07878	10805	0.93398	0.12402	178489	0.55832	0.14913	208732	0.36013	-0.09168	-135032	0.82795	-0.09464	-141466	0.79415	-0.0494	-0.73542	0.99041	-0.02428	-0.44962	0.99938	-0.00295
ENSG00000018610	144617	0.20444	0.27327	-0.06254	-0.77489	0.98734	0.05269	0.96683	0.96105	0.00833	0.22181	0.99999	-0.06319	-125628	0.87169	-0.00565	-0.12457	1	0.13595	122365	0.88519	0.11522	168245	0.62789	0.07087	0.97314	0.9598	-0.00065	-0.50908	0.99874	0.05689	0.61781	0.99627	0.19849	196036	0.44026	-0.04436	-0.73777	0.99024	-0.11587	-209915	0.35308	-0.05834	-104596	0.94325	0.08327	0.2167	0.99999	-0.07152
ENSG00000018625	438664	0.00055	0.00214	-0.26477	-301397	0.04134	-0.24701	-263111	0.11675	-0.22296	-249623	0.16057	-0.25892	-280516	0.07459	-0.48642	-498624	0.00001	-0.30446	-31169	0.03028	0.01776	0.1936	1	0.04181	0.47861	0.99911	0.00585	0.18644	1	-0.22165	-213656	0.33107	-0.0397	-0.26163	0.99997	0.02405	0.2578	0.99998	-0.01191	-0.01749	1	-0.23941	-219483	0.29824	-0.05745	-0.43198	0.99951	-0.03596
ENSG00000018699	123978	0.29219	0.36579	-0.06764	-114975	0.91249	-0.00544	-0.68908	0.99323	0.10131	128995	0.85684	-0.0235	-0.87088	0.97685	0.04633	0.13986	1	0.03125	-0.20757	0.99999	0.0622	0.37928	0.99977	0.16895	238266	0.20591	0.04414	0.22646	0.99999	0.11397	12368	0.87986	0.09889	0.89908	0.97281	0.10676	186269	0.5054	-0.01805	-0.15207	1	0.05178	0.79184	0.98582	0.03669	0.47246	0.99918	-0.12481
ENSG00000018869	210802	0.05834	0.09895	0.37109	188217	0.49361	0.03199	0.2678	0.99997	0.26215	104794	0.94237	0.4622	247986	0.17098	0.12239	114996	0.91205	-0.18645	-0.45787	0.99931	-0.3391	-148385	0.75435	-0.10894	-0.78978	0.98582	0.09111	0.67506	0.99382	-0.2487	-0.70033	0.99252	-0.55754	-227508	0.25892	0.23016	0.70979	0.99197	0.43021	207476	0.37083	0.0904	0.79979	0.98493	-0.21844	-0.68126	0.99359	0.20005
ENSG00000019102	520566	0.0001	0.00051	0.72641	388759	0.00219	-0.14864	-107952	0.93412	0.29708	245105	0.17913	0.45743	225863	0.26638	0.09658	0.82306	0.9826	0.01158	0.62359	0.99606	-0.87506	-466167	0.00008	-0.42933	-145802	0.76948	-0.26898	-140694	0.79796	-0.62984	-297341	0.04809	-0.71484	-324138	0.02136	0.44572	331505	0.0166	0.60608	30908	0.03401	0.24522	179228	0.55359	0.16022	163209	0.66147	0.16035
ENSG00000019144	242521	0.03108	0.05898	0.26252	295698	0.04877	0.12346	134955	0.82835	0.13982	16348	0.65963	0.25669	29305	0.05262	0.04808	0.48416	0.99905	0.10747	125288	0.87315	-0.13906	-142786	0.78685	-0.1227	-128681	0.85828	-0.00583	0.00531	1	-0.21444	-233679	0.22637	-0.15505	-156126	0.7072	0.01636	0.2031	0.99999	0.13323	141843	0.79208	-0.07539	-0.83473	0.98136	-0.01599	-0.10822	1	0.11687
ENSG00000019169	633846	0.00001	0.00008	111964	301515	0.04198	0.55306	155714	0.70977	0.81363	274955	0.08723	16091	44503	0.00022	111268	305551	0.03714	167917	491732	0.00002	-0.56658	-130989	0.8474	-0.30602	-0.31772	0.99992	0.48946	170011	0.61642	-0.00697	0.09555	1	0.55952	193795	0.45597	0.26057	102329	0.9487	105604	287415	0.06377	0.55962	13795	0.81283	112611	317639	0.02596	0.79548
ENSG00000019485	445768	0.00047	0.00189	0.18611	227396	0.25674	0.3649	464282	0.00007	0.28508	363033	0.00528	0.12975	163161	0.66174	0.18666	243484	0.18409	0.26712	288552	0.05983	0.17879	250998	0.15564	0.09897	138417	0.81053	-0.05635	-0.54454	0.99816	0.00055	0.22673	0.99999	0.08102	0.67661	0.99387	-0.07982	-116419	0.90751	-0.23515	-293426	0.05216	-0.17824	-22316	0.27851	-0.09778	-181498	0.53782	-0.15533
ENSG00000019549	424213	0.00074	0.00277	0.17511	205056	0.38282	0.2759	353904	0.00742	0.15572	182835	0.52877	0.20457	20356	0.39219	0.45684	446656	0.00017	0.27053	302723	0.03985	0.10079	161177	0.67475	-0.0194	-0.1717	1	0.02946	0.10273	1	0.28172	247489	0.16873	0.09542	102331	0.94879	-0.12018	-173406	0.59304	-0.07133	-1436	0.78225	0.18094	0.78618	0.98633	-0.00537	-0.61838	0.99625	0.04886
ENSG00000019582	242036	0.03146	0.05956	0.29738	302607	0.03985	0.23324	214163	0.3281	0.29042	290557	0.05652	0.30315	319866	0.0234	0.28678	278029	0.07968	0.26793	218258	0.30494	-0.06414	-0.6933	0.99301	-0.00696	-0.07807	1	0.00577	0.20169	0.99999	-0.01059	-0.0943	1	-0.02945	-0.69097	0.99313	0.05718	0.61138	0.99648	0.06992	0.87545	0.97623	0.05355	0.57118	0.99759	0.03469	0.01123	1	0.01273
ENSG00000019991	353907	0.0031	0.00902	0.18254	148527	0.75359	0.39474	201184	0.40882	0.33081	17514	0.58173	0.66513	282131	0.07512	103426	365567	0.00577	0.80109	339708	0.01336	0.21219	0.64447	0.99524	0.14827	0.28003	0.99996	0.48259	144918	0.7743	0.85172	232623	0.2363	0.61855	198628	0.42562	-0.06393	-0.37558	0.99978	0.2704	0.75559	0.98873	0.63953	160682	0.6781	0.40635	124118	0.87737	0.33432
ENSG00000019995	1441338	0	0	-0.47624	-734064	0	-0.16965	-242556	0.18775	-0.42896	-643336	0	-0.42408	-640956	0	-0.26552	-382907	0.00246	-0.14194	-205123	0.38222	0.3066	447012	0.00016	0.04728	0.8108	0.98396	0.05217	0.84988	0.97956	0.21072	317977	0.02482	0.33431	494761	0.00002	-0.25932	-365464	0.00481	-0.25443	-362506	0.00537	-0.09588	-128472	0.85922	0.02771	0.38868	0.99973	0.00489
ENSG00000020129	11982	0.31327	0.38656	0.07348	0.99529	0.95518	0.10445	132811	0.83892	-0.071	-0.46329	0.99926	-0.09194	-10024	0.95362	-0.03092	-0.01984	1	0.00104	-0.03276	1	0.03098	0.3967	0.9997	-0.14448	-143607	0.78225	-0.16542	-195806	0.44176	-0.1044	-0.9771	0.959	-0.07244	-0.9916	0.95598	-0.17545	-173564	0.59191	-0.19639	-222339	0.28281	-0.13537	-130144	0.85157	-0.10341	-131824	0.84366	-0.02094
ENSG00000020181	502133	0.00015	0.00072	0.05456	0.37015	0.9998	0.4975	337077	0.01325	-0.00735	0.16164	1	0.18878	131209	0.84659	0.38819	25298	0.14858	0.5659	38366	0.00239	0.44294	302935	0.03943	-0.06191	-0.20384	0.99999	0.13422	0.95046	0.96418	0.33362	217615	0.30848	0.51134	348583	0.00888	-0.50485	-318378	0.02451	-0.30872	-207984	0.36466	-0.10931	-0.8636	0.97782	0.0684	0.3689	0.9998	0.19613
ENSG00000020256	230656	0.03935	0.07132	-0.01211	0.44031	0.99945	-0.11872	-103104	0.94695	-0.08063	-0.44112	0.99944	-0.14433	-11434	0.91462	-0.08321	-0.53516	0.99833	-0.27543	-290722	0.05632	-0.10661	-143348	0.78369	-0.06852	-0.86345	0.97783	-0.13222	-155156	0.7133	-0.0711	-0.95419	0.96347	-0.26332	-331499	0.01604	0.03809	0.59455	0.99699	-0.02561	-0.08478	1	0.03551	0.49699	0.9989	-0.15671	-170487	0.61279	-0.0637
ENSG00000020426	370693	0.00224	0.00691	-0.10958	-176099	0.57464	-0.16205	-276161	0.08367	0.02434	0.35969	0.99983	-0.22112	-34662	0.00954	-0.05084	-114559	0.91391	-0.08277	-162524	0.66592	-0.05247	-11048	0.9269	0.13392	20806	0.36423	-0.11154	-174111	0.58819	0.05874	0.54538	0.99814	0.02681	0.06765	1	0.18639	304264	0.03792	-0.05907	-0.55874	0.99787	0.11121	157876	0.69607	0.07928	113226	0.9183	-0.24546
ENSG00000020577	514837	0.00012	0.00058	-0.4753	-523792	0	-0.13636	-171184	0.60805	-0.26629	-288453	0.05992	-0.33756	-351346	0.00805	-0.2966	-310993	0.03088	-0.23395	-22607	0.26335	0.33893	321459	0.02221	0.20901	228985	0.24877	0.13773	168138	0.6286	0.1787	187907	0.4943	0.24135	271877	0.09355	-0.12992	-102268	0.94898	-0.2012	-160707	0.6778	-0.16024	-129841	0.85298	-0.09759	-0.50202	0.99884	-0.07128
ENSG00000020633	903158	0	0	101936	476506	0.00005	0.78025	337715	0.0134	108365	522479	0	0.98555	440379	0.00025	0.48238	211531	0.34401	0.13441	0.74407	0.98977	-0.23911	-1132	0.91809	0.06429	0.4671	0.99922	-0.03381	-0.17297	1	-0.53699	-260354	0.1264	-0.88495	-397096	0.00152	0.3034	157854	0.6962	0.20529	0.93393	0.96696	-0.29788	-13564	0.8247	-0.64584	-262311	0.12014	-0.0981
ENSG00000020922	135965	0.23796	0.30918	-0.01109	0.09303	1	0.06613	0.63384	0.99571	-0.00295	-0.00199	1	0.1321	143295	0.784	-0.11776	-142234	0.78991	0.01563	0.16354	1	0.07722	0.54428	0.99816	0.00814	-0.09225	1	0.14319	133504	0.83553	-0.10667	-150058	0.74466	0.02672	0.07298	1	-0.06908	-0.61933	0.99622	0.06597	0.73179	0.99065	-0.18388	-193156	0.45923	-0.0505	-0.46244	0.99927	0.13505
ENSG00000021300	2284673	0	0	-0.90993	-782424	0	-0.22718	-175261	0.58038	-0.76772	-664843	0	-104903	-861167	0	-0.27866	-228188	0.25283	-0.21905	-197292	0.4321	0.68275	548964	0	0.14222	105618	0.9406	-0.1391	-103077	0.94702	0.63127	526302	0	0.69088	55961	0	-0.54053	-442893	0.00019	-0.82185	-627855	0	-0.05148	-0.43011	0.99952	0.00813	-0.14207	1	-0.28132
ENSG00000021355	15861	0.15871	0.223	0.00401	-0.10993	1	-0.00886	-0.32246	0.99991	0.09745	150553	0.74168	-0.02321	-0.19735	1	-0.02863	0.24863	0.99998	0.15786	199634	0.41692	-0.01287	-0.2189	0.99999	0.09344	160291	0.6805	-0.02721	-0.09013	1	-0.03264	0.35287	0.99985	0.15385	209546	0.35527	0.10631	171919	0.60308	-0.01434	0.12836	1	-0.01977	0.54322	0.99818	0.16672	218783	0.30204	-0.12066
ENSG00000021574	404102	0.001	0.00356	-0.24231	-319773	0.02348	-0.04414	-0.81758	0.98325	-0.23229	-317435	0.02529	-0.25594	-344836	0.01016	-0.26952	-367292	0.0045	-0.22999	-314744	0.02752	0.19817	216947	0.31228	0.01002	-0.0307	1	-0.01363	-0.35493	0.99984	-0.02721	-0.56246	0.99779	0.01232	-0.02948	1	-0.18814	-216588	0.3143	-0.2118	-24395	0.18221	-0.22538	-264367	0.11316	-0.18585	-214941	0.32365	-0.02365
ENSG00000021645	127721	0.27423	0.34722	-0.3242	-0.79604	0.98509	-0.14503	0.06136	1	-0.54738	-188121	0.49534	-0.53839	-158985	0.68901	-0.06716	-0.22344	0.99999	-0.36033	-0.03397	1	0.17917	0.80274	0.98442	-0.22319	-108594	0.93166	-0.21419	-0.8299	0.98153	0.25703	0.53807	0.99823	-0.03613	0.7728	0.98729	-0.40235	-17917	0.55544	-0.39336	-153744	0.72182	0.07786	-0.26793	0.99997	-0.2153	-0.09333	1	0.00899
ENSG00000021762	393674	0.00137	0.0046	0.30379	320174	0.02317	0.28961	290457	0.05668	0.30263	326769	0.01872	0.46916	455628	0.00011	0.2528	272705	0.09162	0.25716	262126	0.11955	-0.01418	-0.11281	1	-0.00116	0.11368	1	0.16537	147142	0.76196	-0.05099	-0.37217	0.99979	-0.04663	-0.48349	0.99906	0.01302	0.21885	0.99999	0.17955	150536	0.74178	-0.03681	-0.24291	0.99998	-0.03246	-0.34812	0.99986	0.16653
ENSG00000021776	0.22899	0.96641	0.9709	-0.00178	-0.06121	1	0.04129	0.4632	0.99926	0.03277	0.34376	0.99987	-0.00264	-0.1922	1	-0.05366	-0.55738	0.9979	0.01385	0.25919	0.99998	0.04307	0.51652	0.99863	0.03455	0.39966	0.99969	-0.00085	-0.13209	1	-0.05188	-0.49318	0.99895	0.01564	0.31626	0.99992	-0.00852	-0.13074	1	-0.04393	-0.624	0.99606	-0.09495	-0.96851	0.96072	-0.02744	-0.20728	0.99999	-0.0354
ENSG00000021826	189207	0.08899	0.1396	0.50922	304276	0.04013	-0.02453	0.41807	0.99959	0.15945	0.59253	0.99701	0.25415	130415	0.84978	0.13662	0.9231	0.9688	0.10091	0.38315	0.99975	-0.53376	-246805	0.1743	-0.34977	-23487	0.22458	-0.25508	-156156	0.70692	-0.3726	-203499	0.39455	-0.40831	-255549	0.14323	0.18398	0.15201	1	0.27868	0.84639	0.97978	0.16115	0.46343	0.99926	0.12544	-0.03972	1	0.0947
ENSG00000022267	73757	0	0.00001	-0.38264	-480667	0.00003	-0.32392	-380027	0.00278	-0.16962	-21862	0.30303	-0.44929	-554738	0	-0.38091	-45248	0.00012	-0.22021	-245346	0.17678	0.05871	0.71353	0.99183	0.21302	256661	0.13647	-0.06665	-0.78133	0.98678	0.00173	0.04701	1	0.16243	211815	0.34187	0.15431	170701	0.61134	-0.12537	-144282	0.77842	-0.05699	-0.63751	0.99557	0.10371	131928	0.84315	-0.27967
ENSG00000022277	158289	0.15947	0.22393	-0.10647	-235242	0.21922	-0.098	-221791	0.28567	-0.0747	-174825	0.58331	-0.12389	-26676	0.10655	-0.10607	-220484	0.2927	-0.07987	-18283	0.52871	0.00847	-0.00813	1	0.03177	0.57417	0.99752	-0.01742	-0.34436	0.99987	0.0004	0.04111	1	0.0266	0.41642	0.9996	0.0233	0.54778	0.9981	-0.02589	-0.31556	0.99992	-0.00808	0.04652	1	0.01813	0.40156	0.99968	-0.04919
ENSG00000022567	0.53065	0.78388	0.81312	-0.13173	-0.75807	0.98872	-0.01549	0.30119	0.99994	0.03286	0.64157	0.99541	-0.01008	-0.23088	0.99999	-0.02792	-0.09031	1	-0.10417	-0.82698	0.98223	0.11624	100532	0.95296	0.1646	136967	0.81808	0.12165	0.48349	0.99906	0.10381	0.63887	0.99552	0.02756	-0.08898	1	0.04835	0.30317	0.99994	0.00541	-0.50177	0.99884	-0.01244	-0.37527	0.99978	-0.08868	-106575	0.93804	-0.04294
ENSG00000022840	416939	0.00086	0.00312	-0.2306	-326663	0.01878	-0.00921	-0.09085	1	-0.13438	-180861	0.54215	-0.26299	-36487	0.00493	-0.08676	-103973	0.94482	-0.05454	-0.50975	0.99873	0.22138	298456	0.04505	0.09622	141951	0.79148	-0.03239	-0.40799	0.99965	0.14384	207334	0.36866	0.17606	259713	0.12677	-0.12516	-161477	0.67278	-0.25378	-334689	0.01438	-0.07754	-0.8947	0.97347	-0.04532	-0.39599	0.9997	-0.12861
ENSG00000022976	147244	0.19507	0.26287	-0.04919	-0.8548	0.97895	0.03107	0.43012	0.99952	-0.08681	-130726	0.84886	-0.12831	-224078	0.27365	-0.06519	-119735	0.89545	-0.0166	-0.48553	0.99904	0.08026	123128	0.88213	-0.03762	-0.46308	0.99927	-0.07912	-140351	0.80021	-0.016	-0.37378	0.99979	0.03258	0.33762	0.99988	-0.11788	-164969	0.64978	-0.15938	-252447	0.15043	-0.09626	-154101	0.7199	-0.04768	-0.87405	0.97642	-0.0415
ENSG00000023041	529901	0.00008	0.00044	0.17446	263778	0.11482	-0.09402	-133016	0.83792	-0.028	-0.35203	0.99985	0.12895	190008	0.4802	-0.01245	-0.04508	1	-0.13736	-210596	0.349	-0.26848	-379738	0.0028	-0.20246	-292638	0.0533	-0.04551	-0.64106	0.99543	-0.18691	-258681	0.12996	-0.31182	-463895	0.00007	0.06603	0.97186	0.96006	0.22298	306688	0.03527	0.08157	124255	0.87748	-0.04333	-0.69136	0.99311	0.15695
ENSG00000023171	680524	0	0.00004	-0.24647	-142569	0.78804	-0.27444	-11077	0.92599	-0.39925	-201301	0.40633	-0.13319	-0.30666	0.99993	-0.84609	-513102	0.00001	-0.05537	0.18998	1	-0.02797	0.24026	0.99998	-0.15278	-0.597	0.99692	0.11328	105413	0.94112	-0.59962	-3733	0.00359	0.1911	158375	0.69287	-0.1248	-0.80139	0.9849	0.14126	0.77048	0.98771	-0.57165	-374319	0.00346	0.21908	126371	0.86848	0.26606
ENSG00000023191	0.69168	0.6568	0.70177	0.10799	148884	0.75169	0.09473	135652	0.82484	0.06454	0.93568	0.96684	0.01382	0.17857	1	0.02045	0.31971	0.99991	0.02704	0.35056	0.99985	-0.01327	-0.03981	1	-0.04346	-0.53463	0.99834	-0.09418	-130046	0.85203	-0.08755	-109963	0.92845	-0.08096	-106616	0.93795	-0.03019	-0.46222	0.99927	-0.08091	-117947	0.90208	-0.07428	-0.99557	0.95513	-0.06769	-0.96881	0.96067	-0.05072
ENSG00000023228	276754	0.01554	0.03379	0.2987	281197	0.0732	0.06334	0.44317	0.99943	0.31882	296953	0.04707	0.12109	1104	0.92713	0.08853	0.99936	0.95429	-0.00636	0.25404	0.99998	-0.23537	-219714	0.29694	0.02011	0.19558	1	-0.17761	-169364	0.62036	-0.21017	-167515	0.63279	-0.30506	-241348	0.19278	0.25548	235406	0.21853	0.05776	0.5969	0.99692	0.0252	0.51874	0.9986	-0.06969	-0.18329	1	-0.19772
ENSG00000023287	316706	0.00679	0.01726	-0.34868	-404909	0.00101	-0.08819	-104065	0.9446	-0.15395	-173426	0.59283	-0.22663	-257021	0.13515	-0.16201	-172401	0.5998	-0.11446	-123119	0.88217	0.26049	276745	0.08239	0.19473	226436	0.26149	0.12205	144208	0.77886	0.18667	214203	0.32783	0.23422	262808	0.11753	-0.06576	-0.60403	0.99671	-0.13844	-138677	0.80918	-0.07383	-0.62963	0.99587	-0.02627	-0.16704	1	-0.07268
ENSG00000023318	268815	0.01823	0.03838	-0.11019	-257177	0.1347	-0.01763	-0.4145	0.99961	0.06847	119994	0.89445	-0.02415	-0.59856	0.99687	0.03174	0.38298	0.99975	0.02297	0.11368	1	0.09255	199514	0.41769	0.17865	370052	0.00406	0.08603	188376	0.49116	0.14193	284938	0.0661	0.13315	258878	0.12934	0.0861	153091	0.72617	-0.00652	-0.16111	1	0.04937	0.75971	0.9886	0.0406	0.50803	0.99876	-0.09262
ENSG00000023330	202055	0.06954	0.11418	0.10141	102025	0.94955	-0.02359	-0.30111	0.99994	0.25475	24632	0.17285	-0.04008	-0.41963	0.99958	0.01804	0.09878	1	-0.02302	-0.05196	1	-0.12501	-126169	0.86938	0.15334	145589	0.77098	-0.1415	-143219	0.78444	-0.08337	-0.87599	0.97616	-0.12443	-10252	0.94838	0.27834	261741	0.12063	-0.01649	-0.09645	1	0.04163	0.38155	0.99976	0.00058	0.24004	0.99998	-0.29483
ENSG00000023445	100477	0.42632	0.49388	-0.0306	0.12755	1	0.08493	0.52935	0.99843	-0.11947	-106643	0.93784	0.0642	0.80228	0.9848	0.14911	10294	0.94734	0.08278	0.87873	0.97576	0.11553	0.407	0.99965	-0.08886	-117167	0.90484	0.09481	0.67425	0.99398	0.17971	0.89639	0.9732	0.11338	0.74803	0.98949	-0.2044	-149065	0.75059	-0.02073	0.24355	0.99998	0.06418	0.44519	0.99941	-0.00215	0.29825	0.99994	0.18367
ENSG00000023516	333606	0.00473	0.01283	-0.32017	-281917	0.0718	0.0337	0.55358	0.99798	-0.20187	-179487	0.55153	-0.11936	-105022	0.94215	-0.03624	-0.05959	1	0.04911	0.76956	0.98779	0.35387	317445	0.02528	0.1183	0.96197	0.962	0.2008	165408	0.64686	0.28392	265541	0.10991	0.36928	349102	0.00874	-0.23557	-22161	0.2867	-0.15307	-151683	0.73481	-0.06995	-0.59203	0.99706	0.01541	0.18336	1	0.0825
ENSG00000023572	460962	0.00035	0.00147	-0.13866	-189989	0.48032	-0.2612	-330869	0.01634	0.01023	0.1709	1	-0.12061	-178048	0.56135	-0.27718	-348137	0.00904	-0.23751	-317528	0.0252	-0.12253	-151085	0.73845	0.1489	202812	0.3967	0.01806	0.06434	1	-0.13851	-163808	0.65747	-0.09885	-133788	0.83414	0.27143	340218	0.01191	0.14059	153054	0.7264	-0.01598	-0.08765	1	0.02369	0.19704	1	-0.13084
ENSG00000023608	143877	0.20682	0.27583	0.08226	0.55363	0.99797	-0.04841	-0.68248	0.99357	0.22908	150971	0.73911	-0.021	-0.64994	0.99507	0.08029	0.6439	0.99532	-0.07012	-0.95469	0.96335	-0.13067	-117452	0.90378	0.14682	0.9361	0.96671	-0.10326	-114731	0.91324	-0.00197	0.098	1	-0.15239	-146546	0.7654	0.27748	203925	0.39005	0.02741	0.03815	1	0.1287	124472	0.87651	-0.02172	-0.21835	0.99999	-0.25007
ENSG00000023697	200164	0.07214	0.11763	0.11536	145915	0.76909	-0.00722	-0.3488	0.99986	0.14049	176988	0.56858	0.01016	-0.26196	0.99997	-0.04619	-0.5007	0.99885	-0.02594	-0.93132	0.96759	-0.12258	-170988	0.60939	0.02513	0.33242	0.99989	-0.1052	-166103	0.64223	-0.16154	-189776	0.48175	-0.14129	-232825	0.2304	0.14771	199205	0.41969	0.01738	0.09115	1	-0.03897	-0.13216	1	-0.01872	-0.53713	0.99829	-0.13033
ENSG00000023734	10866	0.37542	0.44609	-0.09368	-155778	0.70939	-0.09492	-152153	0.73194	-0.06179	-10425	0.94413	-0.13511	-226388	0.26173	-0.12707	-185259	0.51221	-0.062	-0.93488	0.96698	-0.00124	-0.05875	1	0.03189	0.49649	0.99891	-0.04143	-0.72364	0.9912	-0.03339	-0.36906	0.9998	0.03167	0.54875	0.99808	0.03313	0.52464	0.99851	-0.0402	-0.62146	0.99615	-0.03216	-0.29141	0.99995	0.03291	0.57521	0.9975	-0.07332
ENSG00000023839	233028	0.03769	0.0689	-0.26558	-13014	0.85146	0.20893	144604	0.77649	-0.12127	-146776	0.76402	-0.23214	-122772	0.88341	0.14821	0.62318	0.99608	-0.0496	0.40786	0.99965	0.47452	262558	0.11928	0.14431	-0.20989	0.99999	0.03344	0.00831	1	0.41379	183688	0.5232	0.21598	169651	0.61851	-0.3302	-272953	0.09201	-0.44108	-251097	0.15633	-0.06072	-0.79697	0.98528	-0.25853	-105581	0.94057	-0.11087
ENSG00000023892	48964	0.00018	0.00085	0.68829	327638	0.01867	0.22148	145842	0.76945	0.6702	298843	0.04531	0.96604	359545	0.0064	0.07772	0.90555	0.97177	-0.11135	-0.10718	1	-0.46681	-166782	0.63781	-0.01809	-0.20663	0.99999	0.27775	0.61146	0.99645	-0.61056	-233188	0.22971	-0.79964	-332122	0.01608	0.44872	143031	0.78534	0.74456	213518	0.33321	-0.14376	-0.58306	0.99729	-0.33283	-152728	0.72837	0.29584
ENSG00000023902	95848	0	0	-0.63599	-603216	0	-0.3806	-322394	0.02155	-0.67874	-614862	0	-0.50826	-469787	0.00005	-0.29184	-257352	0.13409	-0.23362	-223704	0.27556	0.25539	243927	0.18222	-0.04276	-0.21883	0.99999	0.12772	124965	0.87452	0.34415	3185	0.02441	0.40237	352453	0.00774	-0.29814	-260746	0.12359	-0.12766	-123347	0.88123	0.08876	0.66347	0.99449	0.14698	0.98629	0.95711	0.17048
ENSG00000023909	107489	0.38246	0.45298	-0.05245	-0.60921	0.99655	-0.13352	-126565	0.86766	-0.17562	-195871	0.4413	0.01133	0.13986	1	-0.07498	-0.6022	0.99677	0.00967	-0.22127	0.99999	-0.08107	-0.69079	0.99314	-0.12316	-135049	0.82788	0.06378	0.73096	0.99071	-0.02253	-0.01629	1	0.06212	0.36195	0.99982	-0.04209	-0.5883	0.99716	0.14486	136383	0.82112	0.05854	0.6505	0.99506	0.14319	10093	0.95208	0.18695
ENSG00000024048	224762	0.04434	0.07884	-0.15495	-192412	0.46412	0.01808	0.0357	1	-0.02684	-0.32309	0.99991	-0.22654	-277591	0.08057	-0.06874	-0.79462	0.98556	-0.02591	-0.21055	0.99999	0.17303	184619	0.51655	0.12811	157638	0.69759	-0.07159	-0.87384	0.97645	0.08621	104838	0.94263	0.12904	1628	0.66411	-0.04492	-0.33961	0.99988	-0.24462	-264942	0.1115	-0.08682	-0.78405	0.98654	-0.04399	-0.2337	0.99999	-0.1997
ENSG00000024422	272912	0.01678	0.0359	0.37691	28985	0.05762	0.36862	284419	0.06701	0.44709	344323	0.01032	0.33735	25809	0.13175	0.45413	323801	0.02059	0.34302	250773	0.15633	-0.00829	0.12232	1	0.07018	0.58342	0.99729	-0.03956	-0.28763	0.99995	0.07722	0.4703	0.9992	-0.03389	-0.25729	0.99998	0.07847	0.42703	0.99954	-0.03126	-0.39115	0.99972	0.08551	0.32548	0.99991	-0.02559	-0.36052	0.99983	-0.10974
ENSG00000024862	407229	0.00105	0.00371	0.05248	0.56929	0.99764	-0.1184	-244249	0.18103	0.11742	143405	0.78338	0.12636	132659	0.83964	-0.1081	-150675	0.74094	-0.04556	-12034	0.89313	-0.17088	-294921	0.04994	0.06494	0.86332	0.97785	0.07389	0.77518	0.98731	-0.16057	-203628	0.3916	-0.09803	-174207	0.58754	0.23582	369618	0.00413	0.24477	355566	0.00695	0.01031	0.95764	0.96283	0.07285	123787	0.87942	0.00895
ENSG00000025039	459901	0.00035	0.00149	-0.21386	-241848	0.19065	0.06368	0.76156	0.98845	-0.18329	-215645	0.31958	-0.25156	-288714	0.05949	0.01441	0.25167	0.99998	0.02018	0.51784	0.99861	0.27754	304152	0.03802	0.03057	0.23134	0.99999	-0.0377	-0.48966	0.99899	0.22827	256274	0.13756	0.23404	282277	0.07104	-0.24698	-278836	0.07794	-0.31524	-347913	0.0091	-0.04928	-0.49148	0.99897	-0.04351	-0.23905	0.99998	-0.06827
ENSG00000025156	524446	0.0001	0.00049	-0.43962	-489563	0.00002	-0.22798	-238827	0.20338	-0.29229	-328346	0.01775	-0.41215	-423453	0.00046	-0.38952	-417751	0.00059	-0.27762	-290584	0.05644	0.21164	220564	0.29227	0.14733	153022	0.7266	0.02747	0.57373	0.99753	0.0501	0.50416	0.99881	0.162	1.77	0.56849	-0.0643	-0.73363	0.99053	-0.18417	-162989	0.66286	-0.16154	-164014	0.65611	-0.04964	-0.44907	0.99938	-0.11986
ENSG00000025293	756965	0	0.00001	-0.37437	-543533	0	-0.17333	-237415	0.20952	-0.34588	-492412	0.00002	-0.33339	-465057	0.00007	-0.18502	-263509	0.11552	-0.1259	-168936	0.62324	0.20104	273096	0.09065	0.0285	0.4353	0.99949	0.04099	0.71963	0.99146	0.18936	255945	0.13863	0.24847	349938	0.00847	-0.17254	-228705	0.25014	-0.16005	-202398	0.39928	-0.01168	-0.20656	0.99999	0.04743	0.68476	0.99346	0.01249
ENSG00000025434	540258	0.00007	0.00038	0.53282	487564	0.00002	0.20469	196547	0.43693	0.39817	398241	0.00134	0.44275	404564	0.00103	0.27935	295297	0.0494	0.30805	317724	0.02507	-0.32813	-261719	0.12081	-0.13465	-0.82536	0.98241	-0.09007	-0.62509	0.99602	-0.25347	-180045	0.54773	-0.22477	-15946	0.68589	0.19349	179595	0.5508	0.23806	192667	0.46249	0.07466	0.85393	0.97905	0.10336	106272	0.93886	0.04458
ENSG00000025708	484927	0.00021	0.00098	0.67452	460455	0.00009	0.31253	191947	0.46726	0.40078	270703	0.0965	0.62153	384334	0.00234	0.27413	221215	0.28883	0.13489	12026	0.89344	-0.36199	-240293	0.19724	-0.27374	-182666	0.52987	-0.05299	-0.55237	0.998	-0.40038	-228875	0.2494	-0.53962	-329791	0.01696	0.08825	0.64124	0.99543	0.309	17841	0.55889	-0.03839	0.19414	1	-0.17763	-0.75207	0.98919	0.22075
ENSG00000025770	227168	0.04234	0.07587	0.1288	251555	0.15355	0.06343	14374	0.78151	0.11622	199267	0.41925	0.02619	0.56772	0.99767	0.02946	0.53494	0.99833	-0.02281	-0.50089	0.99885	-0.06537	-0.92881	0.96803	-0.01259	-0.48603	0.99903	-0.10261	-189495	0.48361	-0.09935	-18745	0.49738	-0.15162	-291277	0.05534	0.05278	0.45755	0.99932	-0.03724	-0.87511	0.97628	-0.03398	-0.87693	0.97603	-0.08625	-186113	0.50642	-0.09002
ENSG00000025772	910361	0	0	0.11544	214852	0.32417	-0.14107	-277269	0.08133	0.20874	392739	0.00167	0.04608	117267	0.90451	-0.05111	-0.55285	0.99799	-0.07022	-121057	0.89036	-0.25651	-475657	0.00004	0.0933	179951	0.54837	-0.06936	-0.88672	0.97464	-0.16655	-261372	0.1218	-0.18566	-327875	0.01806	0.34981	634639	0	0.18715	375045	0.00336	0.08995	21577	0.31893	0.07084	155405	0.71174	-0.16266
ENSG00000025796	242738	0.03088	0.05867	0.06062	104191	0.94428	0.04903	0.7815	0.98677	0.00935	-0.03802	1	0.18766	32908	0.01732	0.06418	116632	0.90678	0.03838	0.60113	0.9968	-0.01159	-0.19939	0.99999	-0.05127	-106159	0.93918	0.12704	226957	0.25885	0.00356	0.16267	1	-0.02224	-0.39973	0.99969	-0.03968	-0.80469	0.98458	0.13862	233937	0.22518	0.01515	0.34637	0.99986	-0.01065	-0.18586	1	0.1783
ENSG00000025800	0.68013	0.66599	0.70999	-0.03258	-0.5186	0.9986	-0.09584	-159576	0.68514	-0.05366	-0.85627	0.97876	-0.09367	-152897	0.72737	-0.08588	-12868	0.85828	-0.0709	-106368	0.93862	-0.06326	-11116	0.92483	-0.02109	-0.34561	0.99987	-0.0611	-101819	0.95003	-0.05331	-0.79528	0.9855	-0.03833	-0.57213	0.99757	0.04217	0.77375	0.98744	0.00216	0.14711	1	0.00996	0.31329	0.99992	0.02493	0.52326	0.99853	-0.04001
ENSG00000026025	356337	0.00298	0.00873	0.30168	158746	0.69049	0.32744	156529	0.70464	0.12285	0.52947	0.99843	0.63954	348252	0.009	0.52483	257863	0.13252	0.66281	331847	0.01582	0.02577	0.06985	1	-0.17882	-104308	0.94398	0.33786	191568	0.46976	0.22315	106684	0.93776	0.36114	181154	0.54015	-0.20459	-105217	0.94165	0.31209	173154	0.59469	0.19739	0.94019	0.96604	0.33537	164582	0.65235	0.51668
ENSG00000026036	212537	0.05787	0.09833	0.57542	196776	0.43595	0.81498	186367	0.50521	-0.23469	-0.64121	0.99542	0.10401	0.67708	0.99383	-0.1711	-0.6689	0.99423	0.27424	0.42886	0.99953	0.23956	0.11894	1	-0.81011	-252678	0.15065	-0.47141	-121734	0.88752	-0.74653	-254901	0.14301	-0.30118	-145065	0.77387	-104966	-236704	0.21394	-0.71097	-121082	0.89003	-0.98608	-237859	0.20879	-0.54074	-141709	0.79264	0.33869
ENSG00000026103	637956	0.00001	0.00007	-0.46593	-31473	0.02767	0.04981	101242	0.95132	-0.33909	-19402	0.45363	-0.28915	-210213	0.35152	0.09915	0.88215	0.97527	0.20813	146583	0.76519	0.51574	391905	0.00175	0.12684	11622	0.90818	0.17677	0.86953	0.97701	0.56508	387252	0.00211	0.67406	446974	0.00016	-0.3889	-278636	0.07868	-0.33897	-292183	0.05425	0.04934	-0.14839	1	0.15831	0.4008	0.99968	0.04993
ENSG00000026297	711784	0	0.00002	0.49356	508414	0.00001	0.15385	12796	0.86149	0.46148	462639	0.00008	0.42081	437745	0.00025	0.33435	32592	0.01928	0.34628	363427	0.00521	-0.3397	-34707	0.00942	-0.03207	-0.36392	0.99982	-0.07275	-0.4812	0.99909	-0.15921	-167416	0.63347	-0.14727	-135208	0.82705	0.30763	306232	0.03583	0.26695	288133	0.06062	0.1805	179999	0.54806	0.19243	214154	0.32823	-0.04068
ENSG00000026508	362061	0.00245	0.00742	0.44086	215597	0.31985	0.46016	209611	0.35484	0.28879	140755	0.79804	0.98852	421553	0.0005	0.68814	320503	0.0229	0.55326	257264	0.13437	0.0193	0.06645	1	-0.15207	-0.71718	0.99161	0.54767	215896	0.31815	0.24728	114022	0.9157	0.1124	0.50097	0.99885	-0.17137	-0.7421	0.98993	0.52837	198118	0.42667	0.22798	101532	0.9507	0.0931	0.40983	0.99964	0.69973
ENSG00000026652	535812	0.00007	0.00039	0.36314	287769	0.06127	-0.10947	-0.93086	0.96766	0.2671	207204	0.36957	0.56275	408835	0.00088	0.20568	209028	0.35849	0.14359	148205	0.7557	-0.4726	-360007	0.00594	-0.09604	-0.74862	0.98944	0.19961	137151	0.8171	-0.15745	-0.72941	0.99081	-0.21954	-135602	0.82506	0.37657	283235	0.0694	0.67221	471205	0.00005	0.31515	285022	0.06607	0.25306	228918	0.24926	0.29565
ENSG00000026950	412679	0.00094	0.00338	0.26178	355674	0.00691	0.01853	0.26315	0.99997	0.118	180615	0.54383	0.2091	224326	0.27237	0.12005	204627	0.38534	-0.05216	-0.55895	0.99787	-0.24325	-306743	0.0352	-0.14378	-1684	0.62685	-0.05268	-117812	0.90255	-0.14173	-139327	0.80571	-0.31394	-398862	0.0013	0.09948	14291	0.78615	0.19058	185125	0.51314	0.10152	166334	0.64069	-0.07069	-0.77982	0.98691	0.0911
ENSG00000027001	763041	0	0.00001	0.06602	0.41869	0.99959	-0.31718	-347901	0.00912	0.15098	168788	0.62424	-0.04716	-0.83924	0.98083	-0.11294	-170641	0.61174	-0.27445	-370229	0.00403	-0.3832	-383883	0.00238	0.08496	125818	0.87088	-0.11318	-123031	0.88251	-0.17896	-208801	0.35976	-0.34047	-407135	0.00092	0.46816	496482	0.00001	0.27002	254701	0.14281	0.20424	173892	0.58968	0.04272	-0.1327	1	-0.19815
ENSG00000027075	1232086	0	0	0.36896	497194	0.00001	0.05765	0.27703	0.99996	0.34085	469464	0.00006	0.33112	381843	0.00258	0.04025	0.5478	0.99809	-0.06397	-131899	0.8433	-0.31131	-436476	0.00026	-0.02811	-0.19397	1	-0.03785	-0.95527	0.96327	-0.32872	-423552	0.00046	-0.43293	-608364	0	0.2832	410292	0.00081	0.27346	330705	0.01644	-0.01741	0.24362	0.99998	-0.12162	-150016	0.74492	-0.00974
ENSG00000027697	320326	0.00634	0.01632	0.1455	28868	0.05954	0.11385	182797	0.52894	0.11647	225659	0.26544	0.22917	415203	0.00065	0.11657	248626	0.16414	0.17044	279373	0.07683	-0.03165	-0.87704	0.97601	-0.02903	-0.58303	0.9973	0.08368	1343	0.83161	-0.02893	-0.291	0.99995	0.02495	0.0243	1	0.00262	0.31586	0.99992	0.11532	211777	0.34197	0.00272	0.57258	0.99756	0.05659	0.86996	0.97698	0.1127
ENSG00000027847	0.94894	0.46373	0.52822	0.00403	0.03343	1	-0.06073	-122202	0.88585	0.02017	0.35448	0.99984	-0.00011	0.06545	1	-0.07804	-146435	0.76609	-0.02581	-0.58853	0.99715	-0.06476	-125201	0.87351	0.01614	0.32055	0.99991	-0.00414	0.03289	1	-0.08207	-149292	0.74926	-0.02984	-0.62016	0.9962	0.0809	153209	0.72543	0.06062	124917	0.87471	-0.01731	-0.19932	0.99999	0.03491	0.62899	0.99589	-0.02028
ENSG00000028116	0.58184	0.7441	0.77803	-0.03634	-0.66781	0.99429	0.06643	0.65954	0.99467	0.08471	0.70679	0.99224	0.01736	-0.13515	1	0.02641	-0.08618	1	-0.01785	-0.68997	0.99319	0.10278	127294	0.86445	0.12105	134418	0.83101	0.0537	0.49987	0.99886	0.06276	0.55496	0.99795	0.0185	-0.03753	1	0.01828	0.0181	1	-0.04907	-0.7561	0.98888	-0.04002	-0.71595	0.99168	-0.08428	-128246	0.86022	-0.06735
ENSG00000028137	4253	0.00072	0.00272	0.31114	409561	0.00083	0.23278	314217	0.02794	0.25802	341997	0.01119	0.28281	350591	0.00829	0.24935	322004	0.02182	0.32795	42437	0.00044	-0.07835	-0.70523	0.99233	-0.05311	-0.6061	0.99665	-0.02832	-0.47029	0.9992	-0.06179	-0.71512	0.99174	0.01682	0.305	0.99994	0.02524	0.12237	1	0.05003	0.24259	0.99998	0.01656	0.00464	1	0.09517	0.97105	0.96023	0.02479
ENSG00000028203	416686	0.00085	0.0031	-0.2665	-403791	0.00106	-0.04279	-0.68568	0.99341	-0.19582	-291702	0.05468	-0.16075	-240995	0.19419	-0.09613	-14123	0.79545	-0.03052	-0.42254	0.99957	0.2237	312402	0.02956	0.07068	107365	0.9359	0.10575	158313	0.69327	0.17037	246158	0.17347	0.23598	344458	0.01027	-0.15303	-207698	0.3664	-0.11795	-159736	0.6841	-0.05333	-0.67703	0.99385	0.01228	0.25938	0.99998	0.03508
ENSG00000028277	205448	0.06463	0.10767	0.3571	163656	0.6585	-0.08232	-0.35481	0.99984	0.44089	196839	0.43527	0.47818	237299	0.2107	0.13704	0.41097	0.99963	0.00576	0.4064	0.99965	-0.43942	-186013	0.50728	0.08379	0.34592	0.99986	0.12108	0.80044	0.98496	-0.22006	-116012	0.90887	-0.35133	-120701	0.89167	0.52321	216295	0.31633	0.5605	254791	0.1431	0.21936	0.71609	0.99167	0.08809	0.71994	0.99142	0.03729
ENSG00000028310	151522	0.18034	0.24695	0.02192	0.29746	0.99994	-0.22023	-222859	0.28	-0.08657	-0.97561	0.95931	-0.05649	-0.60523	0.99668	-0.03611	-0.34283	0.99987	-0.14449	-151051	0.73866	-0.24216	-251508	0.15372	-0.1085	-127149	0.86511	-0.07841	-0.89927	0.97279	-0.05803	-0.62951	0.99587	-0.16641	-180048	0.54768	0.13366	128061	0.86106	0.16374	162345	0.6671	0.18412	182516	0.53085	0.07575	0.72313	0.99123	0.03008
ENSG00000028528	401581	0.00118	0.00409	0.0874	191805	0.46816	-0.01123	-0.52719	0.99847	-0.00733	-0.18414	1	0.11299	232057	0.23395	-0.03804	-0.8537	0.97909	-0.08018	-162255	0.66769	-0.09863	-232796	0.23048	-0.09472	-208151	0.36365	0.02559	0.42807	0.99953	-0.12544	-268748	0.10134	-0.16757	-345409	0.00993	0.0039	0.34865	0.99986	0.12422	270092	0.09794	-0.02681	-0.29842	0.99994	-0.06895	-102786	0.94774	0.12032
ENSG00000028839	0.56204	0.75961	0.79148	0.10067	0.53994	0.99824	0.04515	0.27868	0.99996	0.00835	-0.36574	0.99981	0.02241	-0.168	1	0.1179	11965	0.89572	0.01714	-0.29737	0.99994	-0.05551	-0.22331	0.99999	-0.09232	-0.87263	0.97659	-0.07826	-0.6675	0.9943	0.01723	0.65213	0.99498	-0.08353	-0.81164	0.98386	-0.0368	-0.60395	0.99671	-0.02275	-0.41694	0.9996	0.07274	0.83399	0.98143	-0.02802	-0.54284	0.99819	0.01405
ENSG00000029153	295937	0.0099	0.02343	0.69547	231327	0.24462	0.51309	156603	0.70408	0.40865	1368	0.81807	116029	31087	0.04052	123546	34254	0.01493	0.27395	136353	0.82058	-0.18238	-0.59695	0.9968	-0.28682	-0.89451	0.97277	0.46482	101212	0.94942	0.53999	126301	0.8666	-0.42152	-0.94882	0.96373	-0.10444	-0.25837	0.99997	0.6472	152201	0.73082	0.72237	177336	0.5691	-0.23913	-0.29825	0.99994	0.75164
ENSG00000029363	439378	0.00054	0.00213	-0.20964	-311013	0.03086	0.07768	0.94429	0.96531	-0.06114	-0.95755	0.96285	-0.12226	-17719	0.56719	0.0612	0.78777	0.9862	0.02315	0.61122	0.99649	0.28732	386143	0.00217	0.1485	211105	0.34594	0.08738	130288	0.85091	0.27084	376146	0.00321	0.23279	35766	0.00641	-0.13883	-183174	0.52637	-0.19994	-259725	0.12668	-0.01648	-0.16413	1	-0.05453	-0.32955	0.9999	-0.06112
ENSG00000029364	119754	0.31345	0.38672	0.08318	140798	0.79779	0.07459	103843	0.94514	0.05364	0.75603	0.98888	0.12622	188598	0.48967	0.1263	199304	0.41905	0.01373	0.1762	1	-0.00859	-0.28409	0.99996	-0.02954	-0.62208	0.99613	0.04304	0.52631	0.99848	0.04312	0.62659	0.99597	-0.06945	-118461	0.90019	-0.02095	-0.30754	0.99993	0.05163	0.77253	0.98754	0.05171	0.86806	0.97723	-0.06086	-0.84145	0.98057	0.07258
ENSG00000029534	137489	0.23176	0.30269	0.12774	176548	0.57158	-0.03113	-0.53495	0.99833	0.13343	166069	0.64246	0.0526	0.89772	0.97302	0.02656	0.51857	0.9986	-0.01493	0.14418	1	-0.15886	-219137	0.30011	0.0057	-0.08176	1	-0.07514	-0.8574	0.97862	-0.10118	-115964	0.90911	-0.14267	-152944	0.72707	0.16456	208923	0.35903	0.08373	137443	0.81564	0.05768	0.99755	0.95469	0.01619	0.64785	0.99516	-0.08083
ENSG00000029639	0.82193	0.55536	0.61178	0.05144	-0.03421	1	0.16287	133998	0.83309	0.10436	0.60794	0.99659	0.02626	-0.32085	0.99991	0.15399	127807	0.86218	0.09873	0.81003	0.98404	0.11143	135209	0.82705	0.05292	0.62916	0.99588	-0.02518	-0.28341	0.99996	0.10255	128926	0.85714	0.04729	0.83078	0.9818	-0.05851	-0.73706	0.99028	-0.13661	-156864	0.70252	-0.00888	-0.10671	1	-0.06414	-0.55042	0.99804	-0.0781
ENSG00000029725	636062	0.00001	0.00007	-0.40554	-473976	0.00004	-0.1249	-135764	0.82427	-0.38742	-439039	0.00023	-0.36124	-40995	0.00082	-0.21874	-238401	0.20522	-0.12706	-134593	0.83016	0.28064	310986	0.03088	0.01812	0.28952	0.99995	0.0443	0.59992	0.99683	0.1868	214646	0.32529	0.27848	318048	0.02476	-0.26252	-280141	0.07526	-0.23634	-251961	0.15212	-0.09384	-0.95281	0.96374	-0.00216	0.02819	1	0.02618
ENSG00000029993	1280897	0	0	0.23001	223505	0.27697	-0.44799	-233517	0.22739	0.42463	333286	0.01525	0.6054	36369	0.00527	-0.40443	-213139	0.3342	-0.36042	-200939	0.40871	-0.678	-441645	0.00021	0.19462	115069	0.9121	0.37539	158939	0.68925	-0.63443	-426734	0.00041	-0.59042	-417067	0.00062	0.87262	536545	0	105339	556605	0	0.04356	0.27076	0.99997	0.08758	0.38118	0.99976	0.18077
ENSG00000030066	106139	0.3907	0.4609	-0.11529	-183287	0.52563	-0.07436	-107601	0.93524	-0.03403	-0.66733	0.99431	0.00234	-0.01684	1	-0.10208	-149091	0.75045	-0.09331	-153113	0.72603	0.04093	0.6424	0.99538	0.08126	112353	0.92109	0.11763	174096	0.58829	0.01321	0.28091	0.99996	0.02198	0.24263	0.99998	0.04033	0.42729	0.99954	0.0767	102107	0.94935	-0.02773	-0.35832	0.99983	-0.01896	-0.39614	0.9997	0.03637
ENSG00000030110	177348	0.11189	0.16794	-0.12339	-192503	0.46354	-0.03172	-0.97866	0.95868	-0.01888	-0.52732	0.99846	-0.11181	-191675	0.46905	-0.02373	-0.1533	1	-0.1163	-241846	0.19071	0.09167	0.82247	0.98273	0.10451	136034	0.82289	0.01158	-0.04522	1	0.09966	169561	0.61903	0.00709	-0.56684	0.99769	0.01284	0.46727	0.99923	-0.08009	-0.8428	0.98042	0.00799	0.79955	0.98509	-0.08458	-132965	0.83817	-0.09293
ENSG00000030304	134136	0.24537	0.31715	0.04011	0.7079	0.99203	-0.23533	-0.85949	0.97808	-0.48252	-146271	0.76667	-0.345	-0.9455	0.96467	-0.38636	-146413	0.76585	-0.22511	0.02528	1	-0.27543	-15092	0.73914	-0.52263	-213199	0.33706	-0.38511	-161061	0.67565	-0.42646	-212186	0.34285	-0.26522	-0.67615	0.99379	-0.24719	-0.5007	0.99884	-0.10968	-0.05837	1	-0.15103	-0.53466	0.99831	0.01022	0.87258	0.97637	0.13751
ENSG00000030419	399247	0.00119	0.00412	-0.44929	-34308	0.01088	0.09259	0.79309	0.98569	-0.14398	-10367	0.94553	-0.42429	-276298	0.08371	-0.31469	-194028	0.45358	-0.22514	-155814	0.70916	0.54188	388781	0.00199	0.30531	2289	0.2495	0.025	0.52277	0.99853	0.1346	140572	0.79899	0.22415	179782	0.54957	-0.23657	-17183	0.60375	-0.51688	-328075	0.0181	-0.40728	-253961	0.14562	-0.31773	-219582	0.29795	-0.28031
ENSG00000030582	0.47796	0.82339	0.84773	0.08939	0.88999	0.97417	0.06423	0.74212	0.98993	0.11033	114591	0.9138	0.16503	159469	0.68582	0.11466	112911	0.91932	0.08735	0.85008	0.97954	-0.02515	-0.09492	1	0.02095	0.26697	0.99997	0.07564	0.71715	0.99161	0.02528	0.27933	0.99996	-0.00203	0.0003	1	0.0461	0.34509	0.99987	0.10079	0.76845	0.98789	0.05043	0.35445	0.99984	0.02312	0.09145	1	0.05469
ENSG00000031003	466669	0.0003	0.00132	-0.05888	-0.96864	0.9607	0.24054	228013	0.25365	-0.15396	-192776	0.46175	0.02207	0.03557	1	0.19229	203049	0.39523	0.12353	145319	0.77252	0.29942	315404	0.02697	-0.09508	-0.96355	0.96169	0.08095	0.95607	0.96312	0.25117	293572	0.05191	0.18241	237629	0.20866	-0.3945	-399992	0.00125	-0.21847	-215269	0.3218	-0.04825	-0.31185	0.99993	-0.11701	-0.8651	0.97762	0.17603
ENSG00000031081	834432	0	0	0.51976	585763	0	0.17816	223135	0.27859	0.39956	480985	0.00003	0.44637	473971	0.00004	0.35156	405193	0.001	0.19495	201619	0.40425	-0.3416	-329809	0.01693	-0.1202	-0.962	0.96199	-0.07339	-0.90979	0.97115	-0.16821	-162505	0.66605	-0.32481	-365025	0.0049	0.2214	233849	0.22564	0.26821	232836	0.23035	0.1734	166348	0.64059	0.01679	-0.25808	0.99998	0.04681
ENSG00000031691	163774	0.14406	0.20644	-0.16224	-0.90863	0.97131	-0.23265	-153532	0.72342	-0.33398	-282986	0.07	-0.10356	-0.78613	0.98633	-0.0551	-0.76003	0.98856	-0.14834	-174226	0.58746	-0.07041	-0.6815	0.99362	-0.17174	-191355	0.47133	0.05868	0.06625	1	0.10714	0.11373	1	0.01391	-0.86381	0.97777	-0.10133	-113048	0.91883	0.12909	0.70477	0.99235	0.17755	0.76276	0.98834	0.08432	-0.14731	1	0.23042
ENSG00000031698	433313	0.00061	0.00237	0.07533	196219	0.43902	-0.10954	-24304	0.18579	0.05973	13037	0.85052	0.03494	0.85556	0.97885	-0.02738	-0.58857	0.99715	-0.04581	-113133	0.91861	-0.18486	-427878	0.00038	-0.01559	-0.63556	0.99565	-0.04038	-108706	0.93212	-0.10271	-246353	0.17272	-0.12114	-300555	0.04232	0.16927	363329	0.00521	0.14448	321329	0.0223	0.08215	177254	0.56675	0.06373	126512	0.86789	-0.02479
ENSG00000031823	0.90511	0.49429	0.5568	-0.08633	-187264	0.49863	-0.01846	-0.27839	0.99996	-0.01695	-0.32139	0.99991	-0.06661	-144547	0.77694	-0.0233	-0.50688	0.99877	-0.0305	-0.5776	0.99744	0.06788	148729	0.75261	0.06938	152833	0.72776	0.01973	0.39735	0.9997	0.06303	129053	0.85659	0.05583	12198	0.88674	0.0015	-0.02809	1	-0.04815	-109039	0.93116	-0.00485	-0.21136	0.99999	-0.01205	-0.27891	0.99996	-0.04965
ENSG00000032219	0.48382	0.8191	0.84429	-0.04705	-0.57348	0.99754	-0.04906	-0.55954	0.99785	0.02361	0.11065	1	0.06206	0.47519	0.99915	0.07349	0.60753	0.99661	-0.0601	-0.57721	0.99745	-0.00201	-0.01954	1	0.07066	0.67409	0.994	0.10911	103385	0.94628	0.12054	115671	0.91013	-0.01306	-0.02416	1	0.07268	0.65492	0.99487	0.11112	0.99507	0.95523	0.12256	111242	0.92457	-0.01104	-0.00393	1	0.03844
ENSG00000032389	364923	0.00252	0.00761	0.02023	0.22644	0.99999	-0.16065	-260149	0.12546	0.0883	105837	0.94002	0.03571	0.52154	0.99856	-0.05711	-11216	0.9217	-0.12087	-213618	0.33127	-0.18088	-27966	0.0763	0.06807	0.8278	0.98214	0.01548	0.30118	0.99994	-0.07734	-132995	0.83802	-0.1411	-234189	0.22409	0.24895	352363	0.00778	0.19636	29846	0.04506	0.10353	145386	0.77214	0.03978	0.51262	0.99869	-0.05259
ENSG00000032444	345487	0.00376	0.01059	-0.22064	-257506	0.1336	0.10206	114438	0.91432	-0.08991	-0.95685	0.96298	-0.20164	-233266	0.22829	-0.07693	-0.66269	0.99453	0.02111	0.27244	0.99997	0.3227	356871	0.0066	0.13072	158654	0.69108	0.019	0.21085	0.99999	0.14371	179646	0.55042	0.24175	273163	0.09049	-0.19198	-203291	0.39366	-0.30371	-332801	0.0153	-0.17899	-172094	0.60189	-0.08095	-0.84228	0.98048	-0.11173
ENSG00000032742	773023	0	0.00001	0.07721	0.42528	0.99955	-0.27828	-348787	0.00886	-0.0493	-128866	0.85741	0.13501	0.73149	0.99067	-0.28812	-377202	0.0031	-0.25442	-358777	0.00619	-0.3555	-383338	0.00244	-0.12652	-166812	0.63751	0.05779	0.32295	0.99991	-0.36534	-410728	0.0008	-0.33163	-395013	0.00153	0.22898	217085	0.31157	0.41329	395524	0.0015	-0.00984	-0.14302	1	0.02386	0.0231	1	0.18431
ENSG00000033011	107503	0.3825	0.45298	-0.00436	0.04545	1	0.01711	0.49305	0.99895	0.02502	-0.02682	1	0.04983	0.73696	0.99029	0.08885	124456	0.87663	0.11717	196478	0.43739	0.02147	0.44607	0.99941	0.02938	-0.07038	1	0.05419	0.68625	0.99338	0.09321	118727	0.8992	0.12153	190279	0.4784	0.00791	-0.50341	0.99882	0.03273	0.21971	0.99999	0.07175	0.68679	0.99335	0.10006	135734	0.82441	0.02481
ENSG00000033030	367139	0.00241	0.00734	0.01658	0.27809	0.99996	-0.11911	-240436	0.19658	-0.05915	-12504	0.87419	-0.00618	-0.1558	1	-0.16227	-285821	0.06447	-0.14072	-272318	0.09249	-0.13569	-265777	0.10925	-0.07573	-151623	0.73518	-0.02276	-0.4241	0.99956	-0.17885	-311373	0.03055	-0.1573	-298318	0.04522	0.05995	118685	0.89937	0.11292	218604	0.30303	-0.04316	-0.36073	0.99983	-0.02162	-0.23609	0.99999	0.05297
ENSG00000033050	104429	0.40122	0.47047	-0.06546	-0.92717	0.9683	-0.12093	-138047	0.81249	-0.1083	-150097	0.74443	-0.1348	-177044	0.5682	-0.16207	-22135	0.28808	-0.07604	-0.85925	0.97838	-0.05548	-0.50471	0.9988	-0.04284	-0.58426	0.99727	-0.06934	-0.86576	0.97753	-0.09662	-131139	0.84691	-0.01058	0.03912	1	0.01263	-0.05472	1	-0.01386	-0.32733	0.9999	-0.04114	-0.75127	0.98925	0.0449	0.52819	0.99845	-0.0265
ENSG00000033100	126235	0.28117	0.35439	0.01636	0.30219	0.99994	0.01017	0.40037	0.99968	-0.14147	-103863	0.94509	0.13877	174106	0.58823	-0.01348	0.34174	0.99987	0.00246	0.45432	0.99934	-0.00619	0.11566	1	-0.15783	-132416	0.84082	0.12241	144105	0.77944	-0.02984	0.04792	1	-0.0139	0.1592	1	-0.15164	-136105	0.82252	0.1286	125231	0.87338	-0.02366	-0.06735	1	-0.00772	0.03714	1	0.28024
ENSG00000033122	834429	0	0	0.70054	275555	0.08658	0.0848	0.96365	0.96157	0.84808	436843	0.0003	0.71946	298822	0.0463	-0.05652	-0.87591	0.9761	-0.04738	-129057	0.85642	-0.61574	-165689	0.64513	0.14754	15632	0.70592	0.01892	0.42891	0.99952	-0.75706	-342467	0.01156	-0.74792	-382939	0.00266	0.76328	317297	0.02649	0.63466	196625	0.4377	-0.14132	-170454	0.61316	-0.13218	-210826	0.3484	-0.12862
ENSG00000033170	253074	0.02508	0.04971	0.1546	0.98463	0.95743	0.17927	189444	0.48407	0.00707	0.03714	1	0.31842	265143	0.11126	0.23434	225343	0.26728	0.24708	243387	0.18462	0.02466	0.95005	0.96423	-0.14753	-0.91424	0.97042	0.16381	169342	0.62055	0.07974	126699	0.86704	0.09248	144207	0.77884	-0.17219	-180503	0.54465	0.13915	0.70804	0.99216	0.05508	0.27276	0.99997	0.06782	0.42848	0.99953	0.31134
ENSG00000033178	19377	0.08169	0.13039	-0.22389	-238414	0.20523	0.03434	0.32072	0.99991	-0.14932	-16338	0.66029	-0.03793	-0.4409	0.99945	-0.17725	-190913	0.47414	-0.13244	-12453	0.87633	0.25823	253509	0.14684	0.07456	0.70293	0.99247	0.18596	184095	0.52013	0.04664	0.39462	0.99971	0.09145	106413	0.93849	-0.18366	-183324	0.52537	-0.07227	-0.72064	0.99139	-0.21159	-208978	0.35869	-0.16678	-147555	0.75954	0.11139
ENSG00000033327	520615	0.0001	0.00052	0.23874	27296	0.09107	-0.01686	0.85574	0.97882	0.18916	249375	0.1615	0.67218	503398	0.00001	0.20106	225041	0.26871	-0.02714	0.96792	0.96084	-0.2556	-171935	0.60298	-0.04958	-0.19689	1	0.43344	250447	0.15768	-0.03769	-0.39554	0.9997	-0.26589	-171182	0.60808	0.20602	150466	0.7422	0.68904	399735	0.00126	0.21791	129457	0.85473	-0.01029	0.07242	1	0.48302
ENSG00000033627	256987	0.02324	0.04676	-0.15136	-280253	0.07504	-0.07601	-104244	0.94415	-0.17425	-295635	0.04885	-0.1549	-296011	0.04833	-0.16494	-261236	0.12213	-0.09166	-154804	0.71552	0.07534	158433	0.6925	-0.0229	-0.19356	1	-0.00355	-0.19175	1	-0.01358	0.05474	1	0.05969	111809	0.92281	-0.09824	-17456	0.58512	-0.07889	-174587	0.58494	-0.08893	-145996	0.76863	-0.01565	-0.46281	0.99927	0.01935
ENSG00000033800	137135	0.23314	0.30409	-0.10021	-147065	0.76241	-0.09185	-143139	0.78488	-0.07861	-1262	0.86924	-0.08429	-121818	0.88738	-0.17546	-278423	0.0788	-0.0518	-0.84593	0.98004	0.00836	-0.05074	1	0.0216	0.18175	1	0.01592	0.21126	0.99999	-0.07525	-136132	0.8224	0.04841	0.56936	0.99763	0.01324	0.22076	0.99999	0.00756	0.24838	0.99998	-0.0836	-123265	0.88157	0.04006	0.58644	0.99721	-0.00568
ENSG00000033867	203583	0.0675	0.11145	0.16219	0.78551	0.9864	-0.05507	-0.22645	0.99999	0.36591	19581	0.44176	0.13309	0.13536	1	0.22748	11621	0.90825	-0.12792	-12894	0.85709	-0.21725	-0.95699	0.96295	0.20373	117932	0.90211	-0.0291	-0.60348	0.99673	0.06529	0.39952	0.99969	-0.2901	-203108	0.39487	0.42098	204596	0.38558	0.18816	0.34046	0.99988	0.28255	130362	0.85055	-0.07285	-0.98759	0.95682	-0.23282
ENSG00000034152	36776	0.00238	0.00725	-0.31557	-358956	0.00612	-0.1536	-160916	0.67644	-0.26927	-304408	0.03773	-0.32554	-374533	0.00341	-0.2814	-295159	0.04953	-0.14179	-136946	0.81822	0.16197	176481	0.57202	0.0463	0.49932	0.99887	-0.00997	-0.18585	1	0.03417	0.46417	0.99926	0.17378	204497	0.38611	-0.11566	-12745	0.86378	-0.17194	-192602	0.46287	-0.1278	-124754	0.87541	0.01181	0.24518	0.99998	-0.05628
ENSG00000034510	444002	0.00049	0.00198	0.47454	348292	0.00898	0.17612	128079	0.86098	0.42434	3024	0.04006	0.6431	467664	0.00006	0.40677	272455	0.09217	0.38151	239767	0.19936	-0.29842	-198944	0.42133	-0.0502	-0.41083	0.99963	0.16856	124962	0.87453	-0.06777	-0.59648	0.99693	-0.09303	-0.92494	0.96868	0.24822	157859	0.69618	0.46698	313291	0.02876	0.23065	134073	0.83274	0.20539	103679	0.94556	0.21876
ENSG00000034533	0.90474	0.49463	0.55709	0.18961	0.85499	0.97889	-0.00766	0.19251	1	-0.06328	-0.87003	0.97693	0.15176	10651	0.93814	-0.05889	-0.59635	0.99693	0.02425	0.12195	1	-0.19726	-0.60603	0.99664	-0.25289	-165569	0.64584	-0.03785	0.24591	0.99998	-0.24849	-139676	0.80378	-0.16536	-0.71042	0.99201	-0.05563	-0.9855	0.95721	0.15942	0.81454	0.98354	-0.05123	-0.73509	0.99041	0.03191	-0.07326	1	0.21504
ENSG00000034677	0.62812	0.70742	0.74639	-0.03532	-0.50581	0.99879	0.10423	120877	0.89107	0.05434	0.65537	0.99485	0.06858	0.73855	0.99019	0.03897	0.51515	0.99865	0.07172	0.72886	0.99085	0.13955	167949	0.62987	0.08966	114886	0.91281	0.1039	122704	0.88384	0.07429	0.99975	0.95421	0.10704	121222	0.88973	-0.04989	-0.57222	0.99757	-0.03565	-0.48294	0.99907	-0.06526	-0.68257	0.99357	-0.03252	-0.47964	0.9991	0.01424
ENSG00000034693	0.9324	0.47484	0.53902	-0.10766	-105143	0.94183	-0.12122	-130847	0.84827	-0.14906	-148492	0.75401	-0.09043	-0.92464	0.96872	-0.13327	-147975	0.75706	-0.18628	-223599	0.27622	-0.01356	-0.31457	0.99992	-0.0414	-0.44437	0.99942	0.01723	0.08201	1	-0.02561	-0.44992	0.99938	-0.07862	-119013	0.89813	-0.02784	-0.10918	1	0.03079	0.38045	0.99976	-0.01204	-0.11763	1	-0.06506	-0.81308	0.98372	0.05863
ENSG00000034713	34463	0.00385	0.01078	-0.13368	-305681	0.03631	-0.1062	-250319	0.15796	-0.08145	-203273	0.39377	-0.17026	-38373	0.00239	-0.05248	-100143	0.95384	-0.03534	-101589	0.95057	0.02748	0.36223	0.99982	0.05223	0.98634	0.9571	-0.03658	-0.81373	0.98366	0.0812	191329	0.47134	0.09834	189501	0.48357	0.02474	0.56699	0.99769	-0.06406	-112128	0.92181	0.05372	145108	0.77374	0.07086	144244	0.77866	-0.08881
ENSG00000034971	756094	0	0.00001	-0.31547	-149471	0.74819	0.18059	0.6999	0.99264	-0.32497	-156146	0.70707	0.33448	16293	0.66325	0.6416	303005	0.03935	0.7334	332154	0.01564	0.49606	210685	0.34843	-0.0095	-0.08943	1	0.64995	30983	0.032	0.95707	445775	0.00017	104887	474014	0.00004	-0.50556	-216224	0.31629	0.15389	0.84707	0.9799	0.46101	219043	0.30057	0.55281	247769	0.16734	0.65945
ENSG00000035115	305341	0.00865	0.02099	0.01601	0.20748	0.99999	0.10701	101822	0.95002	-0.23523	-245391	0.17651	0.07375	0.43994	0.99945	-0.07807	-0.92638	0.96844	-0.16575	-182967	0.5278	0.091	0.82176	0.98281	-0.25124	-263899	0.11447	0.05774	0.23924	0.99998	-0.09408	-112068	0.92199	-0.18176	-202592	0.3981	-0.34224	-327496	0.01828	-0.03326	-0.56787	0.99767	-0.18508	-184477	0.51754	-0.27276	-270078	0.09803	0.30898
ENSG00000035141	909178	0	0	0.19797	294177	0.05099	-0.17189	-248703	0.16386	0.16056	23271	0.23093	0.08799	107162	0.93645	-0.04165	-0.95125	0.96403	-0.14795	-25565	0.1396	-0.36985	-525517	0	-0.03741	-0.57051	0.99761	-0.10998	-178634	0.55734	-0.23962	-377184	0.00308	-0.34592	-538018	0	0.33244	463491	0.00007	0.25988	342947	0.01084	0.13023	149538	0.74779	0.02393	-0.01611	1	-0.07257
ENSG00000035403	0.76059	0.60252	0.65356	-0.11729	-168424	0.62668	-0.01693	-0.35561	0.99984	-0.08661	-103946	0.94489	-0.12322	-163021	0.66265	-0.0735	-120435	0.89278	-0.08178	-0.71271	0.99189	0.10036	122477	0.88476	0.03068	0.62251	0.99612	-0.00593	0.03818	1	0.04379	0.3979	0.99969	0.03551	0.88518	0.97487	-0.06968	-0.62539	0.99602	-0.10629	-117804	0.9026	-0.05658	-0.79383	0.98564	-0.06485	-0.33396	0.99989	-0.03661
ENSG00000035664	505434	0.00014	0.00068	0.25104	309712	0.03212	0.33287	372313	0.00371	-0.03305	-0.43972	0.99945	0.08625	105898	0.93987	0.09449	118918	0.89851	0.22915	283257	0.06917	0.08183	0.81772	0.98324	-0.28408	-350491	0.0083	-0.16479	-201587	0.40442	-0.15655	-176273	0.57344	-0.02189	-0.11184	1	-0.36591	-409946	0.00082	-0.24662	-270127	0.09785	-0.23838	-24375	0.18293	-0.10371	-0.88815	0.97444	0.1193
ENSG00000035681	376191	0.00199	0.00629	-0.19715	-39214	0.00171	-0.03526	-0.8865	0.97467	-0.15545	-326478	0.01889	-0.11655	-233882	0.22548	-0.06086	-124755	0.8754	-0.05779	-116037	0.90887	0.16189	278254	0.07916	0.0417	0.58928	0.99713	0.0806	147445	0.76019	0.13629	252178	0.15136	0.13936	261044	0.1227	-0.12019	-218348	0.30445	-0.08129	-132924	0.83837	-0.0256	-0.31547	0.99992	-0.02253	-0.23491	0.99999	0.0389
ENSG00000035687	0.95086	0.46236	0.52689	0.04481	0.67925	0.99374	0.18284	209274	0.357	0.10621	0.67137	0.99412	0.12566	122702	0.88382	0.13322	156331	0.7059	0.11601	125772	0.87106	0.13802	14501	0.77428	0.06139	0.00875	1	0.08085	0.57652	0.99746	0.08841	0.89526	0.97338	0.07119	0.59041	0.9971	-0.07663	-140683	0.7984	-0.05718	-0.8465	0.97996	-0.04961	-0.57239	0.99756	-0.06683	-0.87001	0.97696	0.01945
ENSG00000035862	500517	0.00015	0.00074	-0.14294	-0.86551	0.97757	0.36216	19664	0.43628	0.00517	-0.11977	1	0.20486	115774	0.90978	0.54697	273694	0.08925	0.6329	339235	0.0123	0.5051	278316	0.07903	0.14812	0.73743	0.99026	0.3478	201954	0.40209	0.68991	357013	0.00657	0.77584	422266	0.00048	-0.35699	-20616	0.37581	-0.1573	-0.86322	0.97787	0.18481	0.69363	0.99299	0.27074	132089	0.8424	0.19968
ENSG00000035928	118609	0.31961	0.39267	-0.10507	-217484	0.30921	-0.0197	-0.67811	0.9938	-0.04426	-0.78428	0.98652	-0.019	-0.54936	0.99806	0.01851	0.26682	0.99997	-0.03446	-0.91695	0.97001	0.08537	135868	0.82374	0.0608	13553	0.82545	0.08607	157252	0.70005	0.12358	234846	0.22101	0.07061	116653	0.90671	-0.02456	-0.06701	1	0.0007	0.14768	1	0.03821	0.90215	0.97235	-0.01475	-0.21048	0.99999	0.02526
ENSG00000036054	252709	0.02534	0.05014	-0.2274	-296316	0.04794	0.02033	0.20797	0.99999	-0.12774	-183443	0.52456	-0.13022	-194358	0.45127	-0.03854	-0.51188	0.9987	-0.05636	-0.88523	0.97485	0.24773	297131	0.04682	0.09966	106835	0.93735	0.09718	0.92497	0.96867	0.18886	233221	0.2285	0.17104	19593	0.44091	-0.14807	-191636	0.46931	-0.15054	-20203	0.40164	-0.05887	-0.67977	0.99371	-0.07669	-103262	0.94658	-0.00248
ENSG00000036257	198926	0.07375	0.11978	-0.20159	-283554	0.06862	-0.07653	-110073	0.92812	-0.18755	-25471	0.14271	-0.19227	-263359	0.11595	-0.16209	-198471	0.42438	-0.15944	-197099	0.43328	0.12506	156646	0.70391	0.01405	0.25121	0.99998	0.00932	0.17603	1	0.03951	0.71771	0.99158	0.04216	0.72642	0.99101	-0.11101	-13114	0.84692	-0.11574	-138752	0.80878	-0.08555	-0.82061	0.98293	-0.08291	-0.81217	0.98382	-0.00472
ENSG00000036448	431726	0.00063	0.00242	-0.19524	-185651	0.50958	0.07775	0.64193	0.9954	-0.29004	-262606	0.11819	-0.32783	-305795	0.03624	-0.11443	-100052	0.95404	0.05696	0.6302	0.99584	0.27299	238786	0.20363	-0.0948	-0.79954	0.98509	-0.13259	-122094	0.88627	0.0808	0.76287	0.98834	0.2522	239488	0.20062	-0.36779	-310686	0.03122	-0.40557	-351439	0.00805	-0.19218	-155329	0.71222	-0.02079	-0.01766	1	-0.03779
ENSG00000036530	519369	0.0001	0.00053	0.10765	0.95277	0.9637	-0.31652	-240241	0.19776	0.16694	145809	0.76965	0.08846	0.47919	0.99911	-0.28696	-218252	0.30525	-0.30207	-228963	0.24922	-0.42417	-324015	0.02067	0.05929	0.51681	0.99862	-0.01919	-0.41243	0.99962	-0.39461	-304866	0.03751	-0.40972	-317501	0.02543	0.48346	364613	0.00507	0.40498	267578	0.10491	0.02956	0.29634	0.99995	0.01445	0.21481	0.99999	-0.07848
ENSG00000036549	193802	0.08139	0.12999	-0.18479	-29688	0.04717	-0.071	-139141	0.8067	-0.14339	-233071	0.22925	-0.14598	-256773	0.13601	-0.12131	-189809	0.48153	-0.08161	-133408	0.836	0.11379	139202	0.80638	0.0414	0.58146	0.99734	0.0388	0.29986	0.99994	0.06348	0.97435	0.95956	0.10318	154135	0.71969	-0.07239	-0.82181	0.9828	-0.07499	-106745	0.93759	-0.05031	-0.43491	0.99949	-0.01061	0.09694	1	-0.00259
ENSG00000036672	2942	0.01088	0.02526	-0.19326	-225827	0.26458	0.02762	0.26659	0.99997	-0.00365	0.02699	1	-0.25343	-26585	0.10901	-0.19953	-212183	0.33958	-0.0911	-0.70063	0.9926	0.22087	238562	0.20452	0.18961	225948	0.26397	-0.06017	-0.42534	0.99955	-0.00627	0.02203	1	0.10216	144152	0.77918	-0.03126	-0.23825	0.99998	-0.28104	-275975	0.08408	-0.22715	-224908	0.2693	-0.11872	-0.91746	0.96992	-0.24978
ENSG00000037042	280498	0.01433	0.03169	0.11662	150986	0.73905	-0.06289	-0.70107	0.99257	-0.11483	-103875	0.94506	0.25454	244585	0.17971	0.04815	0.90509	0.97189	0.0513	0.74425	0.98977	-0.17952	-210401	0.35018	-0.23145	-249585	0.16071	0.13792	0.99931	0.9543	-0.06848	-0.5565	0.99792	-0.06532	-0.72012	0.99142	-0.05193	-0.2812	0.99996	0.31743	295912	0.04854	0.11104	152194	0.73168	0.1142	137608	0.81478	0.36936
ENSG00000037241	188479	0.09036	0.14126	-0.03595	-0.69566	0.99288	-0.20021	-29604	0.04837	-0.01156	-0.51496	0.99866	-0.02077	-0.79287	0.98572	-0.01152	-0.63719	0.99558	0.04369	-0.03171	1	-0.16426	-228328	0.25212	0.02439	0.16476	1	0.01517	-0.12773	1	0.02443	0.03655	1	0.07963	0.63708	0.99559	0.18865	239018	0.20268	0.17943	206469	0.37401	0.18869	224844	0.26973	0.2439	282341	0.07102	-0.00922
ENSG00000037280	825584	0	0	0.58805	544341	0	0.20755	198347	0.42522	0.44419	427134	0.00039	0.41248	359988	0.0059	0.10187	117516	0.90363	0.04813	0.40526	0.99966	-0.3805	-315092	0.02722	-0.14385	-109822	0.92885	-0.17557	-165821	0.64411	-0.48617	-409622	0.00083	-0.53992	-48572	0.00002	0.23665	206576	0.3733	0.20493	148011	0.75686	-0.10567	-0.81677	0.98334	-0.15942	-154034	0.72032	-0.03171
ENSG00000037474	262319	0.02087	0.04288	0.00519	0.07244	1	-0.05082	-0.95794	0.96278	-0.00578	-0.17095	1	-0.01981	-0.42558	0.99955	-0.14814	-240788	0.19505	-0.14421	-271619	0.09418	-0.056	-102507	0.94841	-0.01097	-0.24217	0.99998	-0.02499	-0.49629	0.99891	-0.15332	-247326	0.16901	-0.1494	-278151	0.07938	0.04503	0.78464	0.98649	0.03101	0.54256	0.9982	-0.09732	-134783	0.82921	-0.0934	-164784	0.651	-0.01403
ENSG00000037637	244379	0.02994	0.0573	-0.07284	-132309	0.84135	-0.04238	-0.82476	0.98248	0.01095	0.1688	1	-0.17886	-315075	0.0272	-0.05194	-0.94799	0.96464	-0.09425	-166086	0.64234	0.03046	0.42183	0.99957	0.08379	147135	0.76201	-0.10602	-184882	0.51477	0.02089	0.3251	0.99991	-0.02141	-0.38861	0.99973	0.05333	0.97219	0.96	-0.13648	-215964	0.31776	-0.00956	-0.09976	1	-0.05187	-0.77583	0.98726	-0.18981
ENSG00000037749	235846	0.03552	0.06568	-0.42092	-279417	0.07688	0.01892	0.0004	1	-0.31383	-219128	0.30024	-0.32937	-248878	0.16339	-0.22999	-150855	0.73984	-0.1282	-137002	0.81791	0.43984	256715	0.1363	0.1071	0.54441	0.99816	0.09155	0.16746	1	0.19093	118706	0.89927	0.29273	132521	0.8403	-0.33274	-201547	0.40478	-0.34829	-230211	0.24297	-0.24891	-139392	0.80535	-0.14711	-126906	0.86615	-0.01555
ENSG00000037757	149918	0.18583	0.25282	0.01834	0.35549	0.99984	0.1652	18881	0.48824	-0.15347	-101144	0.95159	0.00673	0.2245	0.99999	-0.06723	-0.47876	0.99911	0.01805	0.4426	0.99943	0.14686	155661	0.71013	-0.17181	-135847	0.82384	-0.01161	-0.11952	1	-0.08557	-0.8187	0.98314	-0.00029	0.10101	1	-0.31867	-280549	0.07448	-0.15847	-162378	0.66688	-0.23243	-226803	0.25968	-0.14715	-14111	0.79609	0.1602
ENSG00000037897	471213	0.00028	0.00121	0.2009	123277	0.88141	-0.25294	-264115	0.11428	0.22732	145169	0.77332	-0.05729	-0.67341	0.99401	-0.11013	-186632	0.50309	-0.16807	-197751	0.42931	-0.45384	-368925	0.00433	0.02642	0.23715	0.99999	-0.25819	-179488	0.55172	-0.31103	-29658	0.04798	-0.36897	-309671	0.03252	0.48026	382984	0.00253	0.19565	182986	0.52785	0.14281	0.79683	0.98533	0.08487	0.7127	0.99187	-0.2846
ENSG00000037965	510855	0.00013	0.00062	-0.12618	-168475	0.62634	0.13231	0.92725	0.96829	-0.12546	-144674	0.77621	-0.26983	-301979	0.0406	0.11149	0.83473	0.98136	0.13558	138382	0.81073	0.25849	249905	0.1595	0.00072	0.21036	0.99999	-0.14365	-137182	0.81699	0.23767	244606	0.17957	0.26176	300372	0.04258	-0.25777	-226204	0.26271	-0.40214	-372776	0.00366	-0.02082	-0.10989	1	0.00327	0.40372	0.99967	-0.14437
ENSG00000038002	14719	0.19507	0.26287	-0.23905	-210779	0.34798	-0.09441	-0.39542	0.9997	-0.25438	-242109	0.18972	-0.13243	-128546	0.85886	-0.08055	-0.799	0.98513	-0.12978	-142869	0.78638	0.14464	156731	0.70336	-0.01534	-0.34621	0.99986	0.10662	0.71529	0.99172	0.1585	122709	0.8838	0.10926	0.61318	0.99643	-0.15997	-186087	0.50665	-0.03802	-0.82624	0.98231	0.01386	-0.36465	0.99982	-0.03537	-0.95272	0.96375	0.12196
ENSG00000038210	0.8823	0.51065	0.57221	-0.05683	-0.15762	1	0.10934	0.57805	0.99742	-0.00401	-0.0742	1	0.26372	160281	0.68058	0.09863	106229	0.93894	-0.03586	-0.07351	1	0.16617	0.71703	0.99161	0.05283	0.07874	1	0.32055	173205	0.59445	0.15546	120127	0.89389	0.02097	0.08147	1	-0.11335	-0.62883	0.99589	0.15438	0.95156	0.96392	-0.01071	0.41963	0.99958	-0.1452	-0.63396	0.9957	0.26773
ENSG00000038219	0.94534	0.46616	0.53055	-0.02021	-0.22205	0.99999	-0.01738	-0.22293	0.99999	0.10544	124816	0.87514	0.01831	0.27768	0.99996	-0.04907	-0.61343	0.99642	-0.08093	-0.93814	0.96641	0.00283	-0.01431	1	0.12565	146805	0.76393	0.03852	0.49728	0.9989	-0.02886	-0.4013	0.99968	-0.06072	-0.72629	0.99102	0.12282	139429	0.80518	0.03569	0.48151	0.99908	-0.03169	-0.36441	0.99982	-0.06355	-0.67327	0.99404	-0.08713
ENSG00000038274	125978	0.28246	0.35573	-0.16513	-216496	0.31476	-0.06685	-0.84702	0.97991	-0.1087	-138066	0.81239	-0.16377	-205828	0.37786	-0.03652	-0.40349	0.99967	-0.06919	-0.94856	0.96453	0.09828	119196	0.89747	0.05643	0.7523	0.98917	0.00136	0.06902	1	0.12861	167464	0.63312	0.09594	112449	0.9208	-0.04185	-0.4664	0.99924	-0.09692	-110773	0.92601	0.03033	0.43453	0.99949	-0.00234	-0.08281	1	-0.05507
ENSG00000038295	105456	0.39453	0.46435	0.03373	0.21054	0.99999	0.15185	0.85159	0.97908	0.00358	0.66903	0.99416	0.53695	175316	0.58132	0.27271	164347	0.65417	0.24623	161544	0.67248	0.11812	0.64853	0.99505	-0.03015	0.4464	0.99939	0.50322	154349	0.71812	0.23898	141941	0.79101	0.2125	139011	0.80686	-0.14827	-0.23566	0.99999	0.3851	0.85354	0.97869	0.12086	0.69486	0.9928	0.09438	0.65508	0.99477	0.53337
ENSG00000038358	144711	0.20414	0.27297	-0.11634	-0.96596	0.96123	0.07944	0.8718	0.97673	-0.16848	-136156	0.82227	-0.14573	-142145	0.7904	-0.18128	-154998	0.7143	-0.1184	-111106	0.92499	0.19577	177062	0.56807	-0.05214	-0.40506	0.99966	-0.02939	-0.47909	0.99911	-0.06494	-0.61645	0.99632	-0.00206	-0.1812	1	-0.24791	-212684	0.33668	-0.22516	-217639	0.30839	-0.26072	-228955	0.24891	-0.19784	-188583	0.48976	0.02275
ENSG00000038382	114501	0.34189	0.41427	-0.06271	-0.69746	0.99278	0.13178	134896	0.82864	-0.06519	-0.5816	0.99734	-0.03685	-0.31071	0.99993	0.04642	0.41888	0.99959	0.05956	0.9585	0.96267	0.19448	200199	0.41326	-0.00249	0.10622	1	0.02586	0.37546	0.99978	0.10913	108575	0.93249	0.12226	162321	0.66726	-0.19697	-187662	0.49595	-0.16863	-161922	0.66987	-0.08535	-0.90053	0.9726	-0.07222	-0.39243	0.99972	0.02834
ENSG00000038427	165177	0.14057	0.20237	-0.03066	0.21008	0.99999	-0.03906	0.40772	0.99965	0.08633	0.72682	0.99099	0.26279	181986	0.53449	0.32582	210208	0.35132	0.25699	206527	0.37361	-0.00839	0.20966	0.99999	0.117	0.51964	0.99859	0.29345	161663	0.67157	0.35649	18966	0.48254	0.28765	186167	0.50608	0.12539	0.28641	0.99996	0.30185	133369	0.8362	0.36488	159825	0.68353	0.29605	156046	0.7077	0.17646
ENSG00000038532	283127	0.01366	0.03046	0.01236	0.15025	1	-0.09374	-111367	0.92419	-0.04223	-0.27789	0.99996	-0.06775	-0.91616	0.97013	-0.18917	-269139	0.10034	-0.18548	-271157	0.0953	-0.10611	-125448	0.87247	-0.05459	-0.42491	0.99955	-0.08012	-10604	0.93949	-0.20153	-283015	0.06963	-0.19784	-2854	0.06522	0.05151	0.8359	0.98123	0.02599	0.22442	0.99999	-0.09542	-145784	0.76986	-0.09174	-148375	0.75471	-0.02552
ENSG00000038945	361719	0.00271	0.00805	0.16354	153271	0.72499	0.35812	226675	0.26179	0.48218	208054	0.36546	104754	409383	0.00108	0.40346	2877	0.06238	0.54997	285496	0.06632	0.19459	0.84172	0.98043	0.31865	0.59224	0.99703	0.88401	276736	0.08629	0.23993	135356	0.82607	0.38644	135344	0.82613	0.12406	-0.25744	0.99998	0.68942	188987	0.48879	0.04534	0.43401	0.99949	0.19185	0.43557	0.99948	0.56536
ENSG00000039123	191274	0.08561	0.13526	-0.13722	-216621	0.31405	-0.01037	-0.30438	0.99994	-0.08902	-139999	0.80212	-0.15775	-246344	0.17276	-0.03967	-0.66948	0.99422	-0.00779	-0.10163	1	0.12685	17296	0.596	0.0482	0.73836	0.9902	-0.02054	-0.32843	0.9999	0.09754	14078	0.7979	0.12943	197118	0.43316	-0.07865	-101482	0.95082	-0.14738	-201499	0.40498	-0.0293	-0.3376	0.99988	0.00258	0.19718	1	-0.06874
ENSG00000039319	0.64632	0.69292	0.73393	0.00178	-0.11715	1	-0.05465	-0.75817	0.98872	0.00255	-0.13336	1	-0.02262	-0.67249	0.99407	-0.11724	-16292	0.66332	-0.05994	-0.86185	0.97804	-0.05643	-0.64427	0.99531	0.00077	-0.01807	1	-0.0244	-0.55558	0.99794	-0.11902	-150617	0.74129	-0.06172	-0.74444	0.98976	0.0572	0.61668	0.99631	0.03203	0.09998	1	-0.06259	-0.79928	0.98511	-0.00529	-0.07818	1	-0.02517
ENSG00000039523	147453	0.19407	0.26172	0.11709	113022	0.91896	0.20549	191158	0.47248	0.22424	217718	0.3079	-0.00275	-0.0145	1	0.0562	0.49697	0.9989	0.11229	0.98269	0.95786	0.08839	0.84877	0.9797	0.10714	106401	0.93853	-0.11984	-113261	0.91819	-0.06089	-0.58589	0.99722	-0.00481	-0.09808	1	0.01875	0.1646	1	-0.20824	-190615	0.47611	-0.14928	-13686	0.81866	-0.0932	-0.909	0.97128	-0.22699
ENSG00000039537	317047	0.00672	0.01711	0.96667	339515	0.01312	0.31084	117592	0.90313	0.40606	122741	0.88344	101783	312155	0.03195	0.56727	165045	0.6494	0.53073	281359	0.07403	-0.65583	-209498	0.35744	-0.56062	-214378	0.32911	0.05115	-0.00435	1	-0.3994	-163574	0.65918	-0.43594	-0.75684	0.98872	0.09522	0.00109	1	0.70699	194011	0.45532	0.25644	0.4482	0.99939	0.21989	144767	0.77551	0.61177
ENSG00000039560	327444	0.00543	0.01433	0.15961	0.62827	0.99591	0.17775	146787	0.76402	0.32111	169353	0.62046	0.73603	342348	0.01122	0.56508	333704	0.01497	0.25562	131088	0.84712	0.01813	0.85807	0.97852	0.1615	105251	0.94153	0.57641	281495	0.07301	0.40547	26827	0.10289	0.096	0.68756	0.99331	0.14337	0.16818	1	0.55828	192259	0.46537	0.38734	173658	0.59132	0.07787	-0.18579	1	0.41491
ENSG00000039650	365931	0.00247	0.00748	0.22513	308042	0.03383	-0.04438	-0.33593	0.99989	0.08815	13637	0.82117	0.1972	248446	0.16486	-0.05631	-0.2982	0.99994	0.01025	0.27262	0.99997	-0.26952	-323174	0.02104	-0.13699	-166826	0.6374	-0.02793	-0.49873	0.99888	-0.28144	-325831	0.0193	-0.21489	-269661	0.09906	0.13253	160956	0.67618	0.24159	266524	0.10723	-0.01192	0.04332	1	0.05463	0.58281	0.99731	0.10906
ENSG00000040199	0.40932	0.8714	0.88916	0.02112	0.44991	0.99938	0.09433	122541	0.88445	0.01972	0.29559	0.99995	0.05002	0.00572	1	0.06856	0.8784	0.9758	0.04212	0.80277	0.98476	0.07321	0.80286	0.98475	-0.0014	-0.14394	1	0.0289	-0.41482	0.99961	0.04744	0.43827	0.99946	0.021	0.36041	0.99983	-0.07461	-0.92037	0.96942	-0.04431	-115032	0.91226	-0.02577	-0.36875	0.9998	-0.05221	-0.45266	0.99936	0.03029
ENSG00000040275	254815	0.02412	0.04819	-0.18932	-221553	0.2872	-0.11841	-110282	0.92745	-0.23171	-244909	0.17862	-0.01859	-0.35033	0.99985	-0.24183	-268593	0.10199	-0.27179	-281859	0.07207	0.07091	0.96673	0.96105	-0.04239	-0.26382	0.99997	0.17073	171775	0.60411	-0.05251	-0.51917	0.99859	-0.08247	-0.64158	0.99541	-0.1133	-119802	0.89514	0.09981	0.70889	0.99211	-0.12343	-14296	0.78585	-0.15338	-155244	0.71274	0.21312
ENSG00000040341	282622	0.01378	0.03069	-0.12748	-173629	0.59145	-0.23966	-328909	0.01742	-0.06784	-0.86597	0.97751	-0.17214	-240666	0.19557	-0.21358	-262761	0.11766	-0.2218	-281386	0.07278	-0.11218	-166174	0.64175	0.05964	0.85039	0.9795	-0.04466	-0.69149	0.99311	-0.08611	-0.97312	0.95981	-0.09432	-11631	0.90791	0.17182	244181	0.18121	0.06752	0.99479	0.95529	0.02608	0.67364	0.99402	0.01786	0.49303	0.99895	-0.1043
ENSG00000040487	0.58581	0.74097	0.77517	-0.1025	-142698	0.78733	-0.05443	-0.6071	0.99662	0.01158	0.0856	1	-0.02573	-0.10904	1	-0.0573	-0.94454	0.96525	-0.01328	-0.45199	0.99936	0.04807	0.72864	0.99086	0.11408	146812	0.76388	0.07677	124826	0.87508	0.0452	0.4362	0.99948	0.08922	0.93041	0.96775	0.06601	0.67086	0.99415	0.0287	0.47818	0.99912	-0.00287	-0.29762	0.99994	0.04116	0.16557	1	-0.03731
ENSG00000040531	141971	0.21419	0.28355	0.10504	171908	0.60316	-0.07552	-0.28676	0.99995	0.02651	112526	0.92054	0.05214	123615	0.88012	-0.10424	-0.61072	0.9965	0.03781	0.46795	0.99922	-0.18056	-189594	0.48298	-0.07853	-0.5613	0.99782	-0.0529	-0.41689	0.9996	-0.20928	-226394	0.26177	-0.06723	-119077	0.8979	0.10203	13305	0.83775	0.12766	143695	0.78175	-0.02872	-0.29423	0.99995	0.11333	0.71791	0.99156	0.02563
ENSG00000040608	196092	0.07774	0.12523	0.26686	114238	0.91448	0.58479	174848	0.58409	0.87051	290373	0.06135	0.55192	200802	0.41256	0.06454	0.45034	0.99937	0.21133	151989	0.73278	0.31793	0.71421	0.99164	0.60365	179813	0.55112	0.28506	0.93576	0.96629	-0.20232	-0.66631	0.99429	-0.05553	0.36889	0.9998	0.28572	0.9828	0.95709	-0.03287	0.18504	1	-0.52025	-130973	0.84701	-0.37346	-0.37994	0.99976	-0.31859
ENSG00000040633	312855	0.00741	0.01852	-0.07008	-142782	0.78687	-0.11096	-219391	0.29871	0.06277	0.91921	0.96963	-0.11311	-198714	0.42285	-0.06451	-0.90664	0.97165	0.05472	0.83864	0.98091	-0.04088	-0.8517	0.97933	0.13285	229975	0.244	-0.04303	-0.60196	0.99677	0.00557	0.47121	0.99919	0.1248	220978	0.29009	0.17373	299636	0.04352	-0.00215	0.25951	0.99998	0.04645	12683	0.8665	0.16568	291038	0.05577	-0.17588
ENSG00000040933	0.66262	0.67993	0.72238	0.02698	0.31781	0.99992	0.05052	0.45034	0.99937	-0.00532	-0.13466	1	0.01789	0.21604	0.99999	-0.05137	-0.70819	0.99216	-0.0722	-118465	0.90018	0.02354	0.15164	1	-0.03229	-0.44526	0.99941	-0.00909	-0.09263	1	-0.07835	-101046	0.95182	-0.09918	-148553	0.75366	-0.05584	-0.56783	0.99767	-0.03263	-0.23501	0.99999	-0.10189	-109824	0.92886	-0.12272	-154891	0.71497	0.02321
ENSG00000041357	322548	0.00608	0.01573	-0.13438	-31453	0.02766	-0.15031	-382045	0.00255	-0.1012	-233281	0.22822	-0.16065	-342199	0.01111	-0.08612	-246217	0.17324	-0.06159	-19873	0.42271	-0.01593	-0.87633	0.97611	0.03318	0.7714	0.98764	-0.02627	-0.31225	0.99993	0.04825	0.53599	0.99831	0.07279	100929	0.95208	0.04911	158816	0.69003	-0.01034	0.57483	0.9975	0.06418	133982	0.83319	0.08872	179442	0.55182	-0.05945
ENSG00000041802	180042	0.1063	0.16098	-0.02212	-0.17873	1	-0.07787	-132256	0.8416	-0.05906	-107105	0.93662	0.06456	109453	0.92995	-0.03626	-0.87587	0.97617	-0.09728	-177746	0.5634	-0.05575	-115393	0.91109	-0.03694	-0.89331	0.97368	0.08668	126771	0.86677	-0.01414	-0.70315	0.99246	-0.07516	-160436	0.67956	0.01881	0.29855	0.99994	0.14243	232403	0.23232	0.04161	0.44779	0.99939	-0.01941	-0.40143	0.99968	0.12362
ENSG00000041880	277907	0.01517	0.03311	0.0641	0.79998	0.98504	-0.1398	-153974	0.72069	0.02521	0.37312	0.99979	-0.12838	-176226	0.57377	0.03131	0.07308	1	-0.15995	-223262	0.27787	-0.2039	-229346	0.24704	-0.03889	-0.41309	0.99962	-0.19249	-253799	0.14583	-0.0328	-0.69492	0.99292	-0.22405	-30039	0.04252	0.16501	18647	0.50402	0.01142	-0.15862	1	0.17111	155193	0.71308	-0.02014	-0.62118	0.99616	-0.15359
ENSG00000041982	213235	0.05544	0.09497	0.25286	0.45101	0.99937	0.63454	195772	0.44199	0.62381	186459	0.50411	118932	252831	0.14922	0.87611	24586	0.1747	0.66711	205456	0.38021	0.38168	151797	0.73411	0.37095	140378	0.80007	0.93646	210057	0.35227	0.62325	20057	0.41094	0.41425	159617	0.68487	-0.01073	-0.16858	1	0.55478	0.60904	0.99656	0.24157	0.44334	0.99943	0.03256	0.02367	1	0.56551
ENSG00000041988	191307	0.08565	0.13529	0.10143	151684	0.73481	-0.03702	-0.42999	0.99952	0.06519	0.74822	0.98948	0.01767	0.39572	0.9997	0.11281	168714	0.62474	0.1714	241542	0.19197	-0.13846	-184915	0.51456	-0.03624	-0.73447	0.99047	-0.08377	-10665	0.93785	0.01138	0.22292	0.99999	0.06996	0.9488	0.96448	0.10221	111917	0.92247	0.05469	0.78671	0.9863	0.14983	199762	0.4161	0.20842	269161	0.10034	-0.04753
ENSG00000042062	255439	0.02397	0.04794	0.4109	360009	0.0059	0.27306	232135	0.23364	0.28724	234809	0.22123	0.32537	262743	0.11777	0.24857	238042	0.20683	0.20426	151696	0.73473	-0.13784	-105828	0.94005	-0.12366	-118471	0.90015	-0.08553	-0.85175	0.97933	-0.16233	-110903	0.9256	-0.20664	-195189	0.4458	0.01417	-0.07672	1	0.0523	0.2224	0.99999	-0.02449	-0.01715	1	-0.0688	-0.81801	0.98321	0.03813
ENSG00000042088	0.92787	0.47759	0.54166	0.21679	204819	0.38477	0.09263	0.96762	0.96082	0.16457	113086	0.91862	0.19767	160243	0.68084	0.08983	0.46451	0.99925	0.06584	0.89937	0.97271	-0.12415	-0.94685	0.96474	-0.05222	-0.85074	0.97938	-0.01911	-0.31907	0.99992	-0.12695	-150629	0.74115	-0.15095	-111847	0.92256	0.07194	0.11983	1	0.10504	0.59556	0.99695	-0.0028	-0.49977	0.99886	-0.0268	-0.11541	1	0.0331
ENSG00000042286	192935	0.08285	0.13188	0.15656	156201	0.70672	-0.10325	-0.40202	0.99968	0.04836	0.85375	0.97908	0.00928	0.50977	0.99873	0.06334	0.90663	0.97165	0.23357	266849	0.10638	-0.25981	-187104	0.49974	-0.10819	-0.68076	0.99366	-0.14727	-0.99604	0.95501	-0.09321	-0.60754	0.9966	0.07701	113845	0.91627	0.15161	11976	0.89534	0.11253	0.86889	0.97712	0.16659	124449	0.87667	0.33682	291466	0.0551	-0.03908
ENSG00000042317	246473	0.02873	0.0554	-0.07337	-0.13756	1	-0.22799	-227279	0.25746	-0.21443	-228556	0.25111	-0.08174	-0.96026	0.96231	-0.20886	-216283	0.31614	-0.23756	-263796	0.11492	-0.15462	-213656	0.33118	-0.14106	-212485	0.33801	-0.00838	-0.82592	0.98234	-0.1355	-201374	0.40591	-0.16419	-250115	0.15892	0.01356	0.08848	1	0.14625	124906	0.87472	0.01912	0.18188	1	-0.00957	-0.2529	0.99998	0.13268
ENSG00000042429	204153	0.06614	0.10974	0.18455	207925	0.36548	-0.01898	-0.28701	0.99995	0.16897	144056	0.77965	0.1381	0.69177	0.99307	0.17104	203369	0.39354	-0.05627	-0.26822	0.99997	-0.20353	-220252	0.29453	-0.01558	-0.58879	0.99714	-0.04645	-12433	0.87704	-0.01351	-0.00144	1	-0.24082	-22918	0.24836	0.18795	160736	0.67763	0.15708	0.90923	0.97118	0.19001	215829	0.31901	-0.03729	0.0336	1	-0.03087
ENSG00000042445	1290115	0	0	0.44057	430639	0.00033	-0.24286	-22099	0.28997	0.48865	471947	0.00005	0.28016	242935	0.18621	0.00097	0.20703	0.99999	-0.04743	-0.77325	0.98749	-0.68343	-62578	0	0.04809	0.44877	0.99939	-0.1604	-182901	0.52823	-0.43959	-390162	0.00185	-0.48799	-487933	0.00002	0.73152	662339	0	0.52303	446642	0.00016	0.24384	230854	0.23969	0.19544	139154	0.80664	-0.20849
ENSG00000042493	204202	0.06615	0.10975	0.26506	173878	0.5898	0.07019	0.94518	0.96513	0.1529	112483	0.92066	0.73082	319577	0.02378	0.27821	197156	0.43302	0.23238	204922	0.3836	-0.19487	-0.69571	0.99287	-0.11216	-0.58162	0.99733	0.46576	160438	0.67956	0.01315	0.26545	0.99997	-0.03268	0.32164	0.99991	0.08271	0.13162	1	0.66063	218347	0.30471	0.20802	0.93657	0.96667	0.16219	0.99847	0.95447	0.57793
ENSG00000042753	138618	0.22724	0.29779	0.06013	0.72825	0.99089	-0.08791	-0.98219	0.95796	0.102	108972	0.93135	-0.05359	-0.6185	0.99625	0.0593	0.72148	0.99134	-0.06589	-0.90363	0.97212	-0.14804	-167081	0.63569	0.04186	0.37208	0.99979	-0.11373	-133775	0.83421	-0.00083	0.0255	1	-0.12602	-160375	0.67996	0.18991	199922	0.41504	0.03431	0.38564	0.99974	0.14721	162516	0.66597	0.02202	0.09046	1	-0.15559
ENSG00000042980	108854	0.37402	0.44497	0.33162	100336	0.95272	0.22987	121828	0.88641	0.40936	0.9175	0.96938	0.12271	0.71834	0.99134	-0.11838	-0.58868	0.9971	-0.19371	-0.55058	0.99801	-0.10175	0.25057	0.99998	0.07774	-0.05901	1	-0.2089	-0.24686	0.99998	-0.45	-152115	0.73184	-0.52533	-150329	0.74264	0.17949	-0.30189	0.99994	-0.10715	-0.48147	0.99905	-0.34825	-170253	0.61513	-0.42358	-168408	0.62742	-0.28664
ENSG00000043039	1417809	0	0	313876	614272	0.00001	218154	366132	0.00965	336863	618798	0.00001	32495	583979	0.00003	0.93601	243889	0.19036	311027	554518	0.00006	-0.95722	-189166	0.50142	0.22987	0.21386	0.99999	0.11074	-0.03652	1	-220275	-366906	0.01202	-0.0285	-0.10981	1	118708	205658	0.40466	106796	180566	0.55583	-124553	-149125	0.7486	0.92872	169377	0.62554	-0.11912
ENSG00000043093	615351	0.00002	0.0001	-0.28413	-410206	0.00081	0.00888	-0.19525	1	-0.289	-408934	0.00085	-0.28002	-399819	0.00125	-0.11496	-155418	0.71166	-0.15432	-226286	0.26225	0.29301	365106	0.00487	-0.00487	-0.04712	1	0.0041	0.02207	1	0.16917	239037	0.20248	0.12981	167525	0.63272	-0.29788	-364533	0.00498	-0.28891	-35636	0.00672	-0.12384	-127431	0.86387	-0.1632	-194628	0.44946	0.00897
ENSG00000043143	0.86816	0.52105	0.58172	-0.07888	-0.6205	0.99618	0.04568	118912	0.89852	-0.01362	0.07536	1	-0.06406	-0.79245	0.98576	-0.05724	-0.33117	0.9999	0.03031	0.54472	0.99815	0.12456	176574	0.5714	0.06527	0.68115	0.99364	0.01483	-0.19073	1	0.02165	0.26618	0.99997	0.10919	113883	0.91615	-0.0593	-109449	0.92996	-0.10973	-189437	0.48402	-0.10292	-14577	0.76993	-0.01537	-0.63651	0.99561	-0.05044
ENSG00000043462	720327	0	0.00002	0.38863	357044	0.00668	0.19194	223029	0.27949	0.59079	510984	0.00001	0.60545	527633	0	0.2527	256103	0.13854	0.21127	184792	0.51551	-0.19669	-113592	0.91703	0.20216	158754	0.69044	0.21682	190542	0.47699	-0.13593	-0.92485	0.96865	-0.17736	-165407	0.64691	0.39885	263273	0.11684	0.41351	29031	0.05749	0.06076	0.23376	0.99999	0.01933	-0.4446	0.99942	0.01466
ENSG00000043514	102983	0.41015	0.47884	0.03841	0.96806	0.9608	-0.06329	-0.18141	1	0.01136	0.42256	0.99957	0.01068	0.35566	0.99984	-0.01457	0.19066	1	-0.14392	-137922	0.81313	-0.10169	-108291	0.93328	-0.02704	-0.52046	0.99857	-0.02773	-0.56185	0.9978	-0.05298	-0.74403	0.98979	-0.18233	-230831	0.23993	0.07465	0.57019	0.99761	0.07396	0.50553	0.99879	0.04871	0.35323	0.99985	-0.08063	-111112	0.92495	-0.00069
ENSG00000044090	400902	0.0012	0.00415	-0.25481	-354632	0.00716	-0.18714	-219792	0.29647	-0.2618	-348098	0.00904	-0.31465	-433576	0.00029	-0.27533	-34732	0.00929	-0.26019	-288937	0.05912	0.06767	11282	0.91961	-0.00699	0.02139	1	-0.05984	-0.86559	0.97756	-0.02052	-0.0817	1	-0.00538	0.50713	0.99877	-0.07466	-109409	0.93008	-0.12752	-19175	0.46853	-0.08819	-115801	0.90968	-0.07305	-0.60925	0.99655	-0.05285
ENSG00000044115	272432	0.01696	0.03621	0.12481	278337	0.07899	0.0989	218854	0.30161	0.08011	188213	0.49223	0.14407	310461	0.03139	0.16108	354124	0.00729	0.1143	26227	0.11909	-0.02591	-0.42119	0.99957	-0.0447	-0.86559	0.97756	0.01926	0.34994	0.99986	0.03627	0.89331	0.97368	-0.01052	-0.02217	1	-0.01879	-0.39561	0.9997	0.04517	0.74497	0.98972	0.06218	12407	0.87826	0.01539	0.38225	0.99976	0.06396
ENSG00000044446	2278324	0	0	0.53203	713757	0	-0.05624	-0.87954	0.97566	0.40949	549124	0	0.34104	428235	0.00037	-0.05679	-0.6522	0.99498	-0.0665	-114241	0.91497	-0.58828	-75934	0	-0.12254	-156148	0.70706	-0.19099	-267142	0.10558	-0.58882	-74941	0	-0.59854	-798409	0	0.46574	602025	0	0.39729	488389	0.00002	-0.00054	0.23112	0.99999	-0.01026	-0.2312	0.99999	-0.06845
ENSG00000044459	110588	0.36398	0.43516	-0.02868	-0.62272	0.99611	-0.0631	-0.38803	0.99974	-0.15794	-172768	0.59735	-0.05925	-0.80327	0.98471	0.00673	-0.18753	1	0.06258	0.74636	0.98961	-0.03441	0.19606	1	-0.12925	-10847	0.93276	-0.03057	-0.20456	0.99999	0.03542	0.41044	0.99963	0.09126	133827	0.83392	-0.09484	-121996	0.88664	0.00385	-0.38239	0.99976	0.06983	0.19765	1	0.12568	107228	0.93625	0.09868
ENSG00000044524	286695	0.01265	0.02862	0.14033	164476	0.65309	0.10324	142395	0.78894	0.4814	273182	0.0913	0.23999	166677	0.63848	0.69022	3.82	0.00268	0.18763	212342	0.33911	-0.03709	-0.1121	1	0.34106	11625	0.90796	0.09965	0.13236	1	0.54989	230138	0.24417	0.0473	0.48258	0.99907	0.37816	120749	0.89141	0.13674	0.23069	0.99999	0.58698	229005	0.24964	0.08439	0.56373	0.99776	-0.24141
ENSG00000044574	134862	0.24268	0.31445	0.09604	168417	0.62672	0.02876	0.69521	0.9929	0.13997	253352	0.14731	0.10084	189601	0.4829	0.06545	109333	0.9303	0.03814	0.98415	0.95755	-0.06727	-0.88232	0.97527	0.04394	0.87238	0.97665	0.0048	0.23066	0.99999	-0.03059	-0.51012	0.99873	-0.0579	-0.61631	0.99633	0.11121	168869	0.62369	0.07207	108877	0.93163	0.03668	0.3631	0.99982	0.00937	0.2633	0.99997	-0.03913
ENSG00000046604	268317	0.01839	0.03867	0.46961	334411	0.01477	0.48724	286015	0.06476	0.26117	15253	0.72959	0.29051	165346	0.64733	0.42112	256589	0.13714	0.48475	256466	0.13755	0.01763	-0.1799	1	-0.20844	-171292	0.60746	-0.1791	-147697	0.75862	-0.04849	-0.67282	0.99404	0.01514	-0.66399	0.99445	-0.22607	-140647	0.79851	-0.19673	-119582	0.89587	-0.06612	-0.44529	0.99941	-0.00249	-0.4371	0.99947	0.02934
ENSG00000046647	113014	0.35014	0.42213	-0.01087	0.43209	0.99951	0.09547	106355	0.93862	-0.01347	0.02921	1	0.13834	182174	0.53326	0.13682	148305	0.75511	-0.05937	-0.01066	1	0.10634	0.65804	0.99473	-0.00261	-0.38814	0.99973	0.14921	140051	0.8018	0.14769	105465	0.94098	-0.0485	-0.43025	0.99952	-0.10895	-100655	0.95268	0.04286	0.68669	0.99335	0.04135	0.34963	0.99986	-0.15484	-104628	0.94315	0.15181
ENSG00000046651	1236779	0	0	0.24101	315818	0.02661	-0.1924	-276563	0.08285	0.16354	211592	0.34312	0.19757	258956	0.12913	-0.16228	-224521	0.27136	-0.18958	-2418	0.19091	-0.4334	-570066	0	-0.07746	-0.98159	0.95808	-0.04343	-0.44528	0.99941	-0.40328	-526143	0	-0.43058	-545362	0	0.35594	467114	0.00006	0.38997	507486	0.00001	0.03012	0.56664	0.9977	0.00282	0.41525	0.99961	0.03403
ENSG00000046653	0.63557	0.7015	0.74113	-0.44069	-114893	0.91265	-0.2135	0.13076	1	-0.32467	-0.21698	0.99999	-0.05194	0.67431	0.99396	-0.21888	0.14137	1	-0.34973	-0.41241	0.99962	0.22719	122183	0.8858	0.11602	0.93439	0.96699	0.38875	175664	0.57785	0.22182	128095	0.86079	0.09096	0.7461	0.98962	-0.11117	-0.33697	0.99988	0.16156	0.52143	0.99855	-0.00538	0.00476	1	-0.13623	-0.52342	0.99852	0.27273
ENSG00000046889	0.38561	0.88679	0.90238	0.13054	121352	0.8892	0.10165	0.97533	0.95935	0.02723	0.54863	0.99808	0.16657	121792	0.88746	0.04881	0.7898	0.98601	0.08081	0.98837	0.95666	-0.0289	-0.15997	1	-0.10331	-0.6385	0.99553	0.03603	0.0626	1	-0.08174	-0.38797	0.99974	-0.04973	-0.19635	1	-0.07442	-0.4433	0.99943	0.06493	0.21217	0.99999	-0.05284	-0.20909	0.99999	-0.02083	-0.02766	1	0.13934
ENSG00000047056	320652	0.00627	0.01617	0.26692	269679	0.09897	0.00803	0.10317	1	0.18203	180869	0.54208	0.14759	134568	0.83028	-0.01723	-0.15285	1	-0.08906	-102166	0.94922	-0.25889	-243745	0.18295	-0.08489	-0.85117	0.9794	-0.11933	-128407	0.85951	-0.28415	-274401	0.08762	-0.35598	-359762	0.00594	0.17399	160157	0.68137	0.13956	116842	0.90604	-0.02526	-0.24361	0.99998	-0.09709	-106576	0.93806	-0.03443
ENSG00000047188	180019	0.10617	0.16084	0.00768	-0.25443	0.99998	0.00054	-0.17801	1	0.0015	-0.21671	0.99999	-0.00361	-0.43909	0.99946	-0.17064	-223398	0.27716	-0.15448	-213616	0.33122	-0.00714	0.06129	1	-0.00618	0.03371	1	-0.01129	-0.19017	1	-0.17832	-1974	0.43132	-0.16215	-187944	0.49404	0.00096	-0.02858	1	-0.00415	-0.23949	0.99998	-0.17118	-192426	0.46403	-0.15502	-183829	0.52192	-0.00511
ENSG00000047230	225771	0.04343	0.07751	0.1049	162281	0.66752	-0.10256	-132978	0.83809	0.09526	145882	0.76928	0.13494	186096	0.50659	0.04033	0.86998	0.97697	0.04014	0.56012	0.99784	-0.20746	-283016	0.06974	-0.00964	-0.13273	1	0.03004	0.31039	0.99993	-0.06457	-0.70093	0.99258	-0.06476	-101336	0.95114	0.19782	26487	0.11182	0.2375	300474	0.04252	0.14288	209322	0.35666	0.14269	181176	0.54002	0.03968
ENSG00000047249	157038	0.16323	0.22808	0.04167	0.6658	0.99439	-0.0581	-143738	0.78152	0.00196	0.07389	1	-0.03517	-0.8992	0.9728	-0.08975	-173024	0.59557	-0.04872	-115616	0.91032	-0.09977	-206017	0.37669	-0.03972	-0.58127	0.99734	-0.07685	-154572	0.71697	-0.13142	-236375	0.21413	-0.09039	-179256	0.55308	0.06006	148497	0.75399	0.02293	0.55888	0.99787	-0.03165	-0.24563	0.99998	0.00938	0.29516	0.99995	-0.03713
ENSG00000047315	115673	0.33538	0.40802	-0.12084	-182287	0.53241	-0.07733	-119872	0.89493	-0.05678	-0.7851	0.98644	-0.12277	-187024	0.50025	-0.16101	-217704	0.30799	-0.13386	-163766	0.65774	0.04351	0.51271	0.99869	0.06405	10155	0.95066	-0.00193	-0.06782	1	-0.04017	-0.43844	0.99946	-0.01302	0.09809	1	0.02055	0.44722	0.9994	-0.04544	-0.57101	0.9976	-0.08368	-0.90305	0.97221	-0.05653	-0.39901	0.99969	-0.06599
ENSG00000047346	404338	0.00112	0.0039	0.03165	0.3172	0.99992	-0.20992	-223687	0.27564	0.10108	101271	0.9513	-0.03551	-0.38262	0.99976	-0.28663	-282692	0.07025	-0.16599	-182765	0.52916	-0.24157	-252888	0.1489	0.06943	0.69732	0.99279	-0.06717	-0.69272	0.99304	-0.31829	-31207	0.02987	-0.19764	-212463	0.33794	0.311	315441	0.02689	0.17441	183917	0.52132	-0.07671	-0.51788	0.99861	0.04393	0.42112	0.99958	-0.13659
ENSG00000047365	580438	0.00003	0.00018	112363	413976	0.00085	0.796	273368	0.0921	0.90078	318838	0.02539	162275	409835	0.00124	102796	327181	0.01963	0.25046	107257	0.93603	-0.32763	-11863	0.89894	-0.22285	-0.96595	0.96081	0.49912	0.50087	0.99881	-0.09567	-0.70063	0.99248	-0.87317	-30314	0.04136	0.10478	0.26093	0.99997	0.82676	15529	0.71228	0.23196	0.47753	0.99911	-0.54554	-170355	0.614	0.72197
ENSG00000047410	0.72081	0.63373	0.68171	-0.07736	-110405	0.92712	0.06381	0.69195	0.99308	0.0354	0.45299	0.99935	-0.02873	-0.51616	0.99864	-0.03559	-0.50591	0.99878	-0.01384	-0.06369	1	0.14117	172816	0.59698	0.11276	154197	0.71931	0.04864	0.5706	0.99761	0.04177	0.55267	0.998	0.06353	0.99281	0.95572	-0.0284	-0.2576	0.99998	-0.09253	-116684	0.9066	-0.0994	-114159	0.91524	-0.07764	-0.72673	0.99099	-0.06413
ENSG00000047457	728023	0	0.00002	171505	514157	0.00002	0.3417	19135	0.47205	0.87415	325232	0.02099	151042	412248	0.00121	0.56886	2.23	0.28121	155518	427293	0.00057	-137335	-332117	0.01878	-0.8409	-219299	0.30621	-0.20463	-0.72571	0.99065	-114618	-302728	0.04493	-0.15987	-0.76191	0.98803	0.53245	125706	0.87087	116872	242532	0.19538	0.22717	0.3168	0.99992	121348	249155	0.16749	0.63627
ENSG00000047578	197997	0.075	0.1215	0.09691	134956	0.82832	0.04077	0.76566	0.98811	0.04717	0.48222	0.99907	0.34249	281525	0.07267	0.17815	1949	0.44775	-0.00549	0.1966	1	-0.05614	-0.50017	0.99886	-0.04974	-0.83	0.98189	0.24557	153356	0.72452	0.08123	0.63402	0.9957	-0.1024	-111595	0.92346	0.0064	-0.2943	0.99995	0.30172	193166	0.45921	0.13738	108698	0.93212	-0.04626	-0.56143	0.99781	0.29531
ENSG00000047579	207524	0.06246	0.10469	-0.21923	-279941	0.07572	-0.01323	-106685	0.93775	-0.12887	-175399	0.57942	-0.16905	-215208	0.32212	-0.01038	-0.5939	0.99701	0.04264	-0.28001	0.99996	0.20601	152923	0.7272	0.09036	0.98507	0.95736	0.05019	0.55209	0.99801	0.20885	208355	0.36245	0.26187	240075	0.19811	-0.11565	-0.58153	0.99734	-0.15582	-0.96816	0.96079	0.00284	0.4726	0.99918	0.05586	0.76706	0.988	-0.04017
ENSG00000047597	309549	0.00788	0.01941	-0.45768	-364088	0.00509	-0.17056	-134615	0.83003	-0.41642	-309059	0.03286	-0.42734	-327218	0.01849	-0.24942	-227557	0.25597	-0.17017	-199411	0.4184	0.28712	203849	0.39025	0.04126	0.48873	0.999	0.03034	0.21466	0.99999	0.20826	122814	0.88338	0.28751	151606	0.73528	-0.24587	-154805	0.71551	-0.25678	-175962	0.5756	-0.07886	-0.82259	0.98271	0.00039	-0.56261	0.99779	-0.01092
ENSG00000047617	462326	0.00033	0.00142	0.65197	432214	0.00034	0.18624	143589	0.78228	0.56419	365801	0.00493	0.32721	250395	0.15864	0.27536	286736	0.06342	0.17955	119082	0.8978	-0.46573	-264664	0.1133	-0.08778	-0.58962	0.99711	-0.32476	-163099	0.66221	-0.37661	-144294	0.77826	-0.47242	-307693	0.03478	0.37795	203508	0.39296	0.14097	0.99087	0.95603	0.08911	125928	0.87029	-0.00669	-0.29753	0.99994	-0.23698
ENSG00000047621	443588	0.00049	0.00197	-0.20433	-372341	0.00372	-0.11465	-213058	0.33453	-0.13495	-243184	0.18529	-0.27231	-485986	0.00002	-0.13434	-24968	0.16035	-0.1149	-238337	0.20557	0.08967	135092	0.82765	0.06938	121407	0.88899	-0.06798	-125524	0.87214	0.06999	109844	0.92879	0.08943	121961	0.8868	-0.0203	-0.18602	1	-0.15765	-248745	0.16378	-0.01969	-0.27749	0.99996	-0.00025	-0.16876	1	-0.13736
ENSG00000047634	267504	0.01869	0.03923	-0.15629	-15506	0.71391	-0.06391	-0.68071	0.99367	-0.22338	-235327	0.21889	-0.10991	-117315	0.90435	-0.30065	-305265	0.0368	-0.27707	-304967	0.03714	0.09237	0.77015	0.98774	-0.06709	-0.82253	0.98272	0.04638	0.32213	0.99991	-0.14437	-153919	0.72103	-0.12079	-154158	0.71955	-0.15946	-153003	0.72671	-0.04599	-0.4427	0.99943	-0.23674	-21953	0.29795	-0.21316	-219886	0.296	0.11347
ENSG00000047644	1156778	0	0	0.32252	464493	0.00007	0.28825	381494	0.00261	0.40624	569683	0	0.53768	700895	0	0.25821	363364	0.0052	0.10653	136979	0.81805	-0.03427	-0.54016	0.99824	0.08372	113126	0.91862	0.21516	253239	0.14775	-0.06431	-0.84757	0.97984	-0.216	-310777	0.03111	0.11799	159636	0.68475	0.24943	291401	0.05519	-0.03004	-0.2758	0.99996	-0.18173	-240733	0.19529	0.13144
ENSG00000047648	527405	0.00009	0.00047	-0.33033	-317517	0.02521	0.03661	0.61001	0.99653	-0.38817	-371153	0.00389	-0.25568	-200504	0.41135	-0.05272	-0.3883	0.99973	-0.03457	-0.35503	0.99984	0.36694	356136	0.00679	-0.05784	-0.59254	0.99704	0.07465	108162	0.93366	0.27762	264914	0.11162	0.29577	2682	0.1028	-0.42478	-404644	0.00102	-0.29229	-246541	0.17205	-0.08932	-0.94948	0.96436	-0.07117	-0.92144	0.96926	0.13249
ENSG00000047662	2228867	0	0	-126994	-51078	0.00001	0.64399	201597	0.40446	-165404	-656998	0	-103681	-382525	0.00251	-0.07257	-0.56475	0.99774	0.6374	224509	0.2715	191393	640458	0	-0.38409	-1582	0.69399	0.23313	118905	0.89855	119737	427395	0.00039	190734	688362	0	-229803	-761657	0	-16808	-531132	0	-0.71656	-244433	0.18037	-0.00659	0.12256	1	0.61723
ENSG00000047849	448653	0.00045	0.00182	-0.41892	-432738	0.00031	-0.14674	-136643	0.81977	-0.2988	-296632	0.04752	-0.32787	-345836	0.00981	-0.37936	-370724	0.00396	-0.19901	-1863	0.50518	0.27219	268921	0.10098	0.12012	130254	0.85105	0.09105	0.83919	0.98084	0.03956	0.3948	0.99971	0.21991	223774	0.27526	-0.15207	-143391	0.78346	-0.18113	-188458	0.49062	-0.23262	-218508	0.30359	-0.05227	-0.45461	0.99934	-0.02906
ENSG00000047932	180176	0.10592	0.16051	-0.02084	-0.17071	1	-0.16157	-250626	0.1569	-0.0446	-0.62414	0.99606	-0.04655	-0.83697	0.9811	-0.12219	-17048	0.61283	-0.12518	-196093	0.43987	-0.14074	-233793	0.22589	-0.02377	-0.4539	0.99935	-0.02571	-0.66857	0.99426	-0.10135	-153295	0.7249	-0.10435	-179036	0.5546	0.11697	187137	0.49951	0.11502	164024	0.65604	0.03938	0.81845	0.98316	0.03639	0.57669	0.99746	-0.00195
ENSG00000048028	477206	0.00025	0.0011	-0.41751	-474269	0.00004	-0.14841	-154309	0.71861	-0.21352	-234328	0.22338	-0.35974	-398285	0.00133	-0.19054	-210321	0.3506	-0.20962	-207095	0.37008	0.26911	292301	0.05376	0.20399	234151	0.22419	0.05778	0.69913	0.99269	0.22698	244015	0.18187	0.20789	246078	0.17378	-0.06511	-0.68315	0.99354	-0.21133	-222928	0.27964	-0.04213	-0.50348	0.99882	-0.06122	-0.47864	0.99911	-0.14622
ENSG00000048052	198234	0	0	-0.61223	-630125	0	0.0526	0.25216	0.99998	-0.61434	-612194	0	-0.60947	-592588	0	-0.00896	-0.48903	0.999	0.04403	-0.00127	1	0.66484	605483	0	-0.00211	0.07213	1	0.00277	0.19599	1	0.60327	551557	0	0.65626	602143	0	-0.66695	-58813	0	-0.66207	-571725	0	-0.06157	-0.69622	0.99285	-0.00858	-0.24467	0.99998	0.00488
ENSG00000048140	247749	0.028	0.05429	-0.10412	-171856	0.6035	0.03946	0.65543	0.99485	-0.14545	-238937	0.20291	-0.04209	-0.62523	0.99602	-0.03098	-0.43704	0.99947	0.04977	0.62153	0.99615	0.14358	227227	0.2575	-0.04133	-0.69782	0.99276	0.06204	106827	0.93738	0.07315	12056	0.8923	0.15389	226676	0.26027	-0.18491	-289503	0.05819	-0.08155	-123494	0.88063	-0.07044	-104053	0.94463	0.01031	-0.04323	1	0.10337
ENSG00000048162	331543	0.00503	0.01344	0.24517	280099	0.07539	-0.0224	-0.32776	0.9999	0.25519	27035	0.09734	0.18962	192984	0.46035	0.09633	105442	0.94106	0.02869	-0.00495	1	-0.26757	-296179	0.04813	0.01002	-0.04767	1	-0.05555	-0.78314	0.98662	-0.14883	-163789	0.6576	-0.21648	-27025	0.09759	0.27759	286124	0.06398	0.21202	213543	0.33169	0.11874	130868	0.84819	0.05109	0.31233	0.99993	-0.06557
ENSG00000048342	222026	0.04681	0.08251	0.16131	173815	0.59023	-0.01638	-0.02523	1	0.19792	200468	0.41167	0.28736	230025	0.24392	0.2453	246081	0.17396	0.24817	216032	0.31753	-0.17769	-164196	0.65491	0.03661	0.29394	0.99995	0.12606	0.65551	0.99484	0.08399	0.76253	0.98836	0.08686	0.46186	0.99928	0.2143	18911	0.48628	0.30375	218137	0.30578	0.26168	232159	0.23366	0.26456	204369	0.38704	0.08945
ENSG00000048392	182677	0.10092	0.15436	-0.24973	-246345	0.17275	-0.08031	-0.75519	0.98895	-0.22757	-217084	0.31145	-0.24404	-237673	0.20839	-0.24751	-231285	0.23762	-0.12737	-112155	0.92173	0.16943	156301	0.70609	0.02216	0.26395	0.99997	0.00569	0.04886	1	0.00222	0.05305	1	0.12236	123967	0.87869	-0.14727	-129781	0.85326	-0.16373	-149517	0.74791	-0.16721	-145595	0.77094	-0.04706	-0.33352	0.99989	-0.01647
ENSG00000048405	0.26339	0.95271	0.95868	-0.05849	-0.61887	0.99624	-0.01551	0.00638	1	-0.00431	-0.23864	0.99998	-0.04839	-0.41071	0.99963	-0.02689	-0.32958	0.9999	-0.12571	-106126	0.93925	0.04298	0.58104	0.99735	0.05418	0.36214	0.99982	0.01011	0.1787	1	0.0316	0.26745	0.99997	-0.06722	-0.44932	0.99938	0.0112	-0.2279	0.99999	-0.03288	-0.38947	0.99973	-0.01138	-0.31302	0.99992	-0.1102	-0.99363	0.95553	-0.04408
ENSG00000048471	290058	0.0118	0.027	-0.04069	-0.35438	0.99984	0.07441	129208	0.85587	-0.11876	-155644	0.71023	0.03154	0.62945	0.99587	0.17138	232078	0.23392	0.02747	0.65945	0.99467	0.11509	16177	0.67087	-0.07807	-119957	0.89459	0.07223	0.96563	0.96129	0.21207	264703	0.11222	0.06815	0.99912	0.95435	-0.19316	-271436	0.09468	-0.04287	-0.65585	0.99483	0.09698	0.93076	0.96769	-0.04694	-0.63509	0.99566	0.15029
ENSG00000048544	142517	0.21214	0.28151	-0.07104	-114209	0.91508	-0.06072	-105423	0.94112	-0.17598	-266109	0.1083	-0.08806	-146306	0.76684	-0.05436	-0.94998	0.96427	-0.00666	-0.31221	0.99993	0.01031	0.01611	1	-0.10495	-153777	0.72192	-0.01703	-0.33376	0.99989	0.01667	0.13764	1	0.06438	0.77519	0.98732	-0.11526	-145816	0.76967	-0.02734	-0.32863	0.9999	0.00636	0.11388	1	0.05406	0.71676	0.99164	0.08792
ENSG00000048649	0.72472	0.63063	0.67895	-0.01241	-0.14968	1	-0.06578	-0.79646	0.98539	0.00429	-0.00537	1	0.0405	0.47888	0.99911	-0.08197	-0.95824	0.96272	-0.09452	-119197	0.89747	-0.05337	-0.65617	0.99482	0.0167	0.14252	1	0.05291	0.627	0.99596	-0.06956	-0.81543	0.98348	-0.08211	-104939	0.94238	0.07007	0.78255	0.98667	0.10628	123785	0.87944	-0.01619	-0.13958	1	-0.02874	-0.36092	0.99983	0.0362
ENSG00000048707	0.89912	0.49865	0.56082	-0.10024	-158287	0.69344	0.02517	0.09418	1	-0.05467	-0.73362	0.99053	-0.08511	-143849	0.7809	-0.03421	-0.62329	0.99609	-0.11226	-140509	0.79936	0.12541	15792	0.69579	0.04556	0.82936	0.98197	0.01513	0.12578	1	0.06603	0.88864	0.97437	-0.01202	0.10088	1	-0.07984	-0.78208	0.98672	-0.11028	-144336	0.77814	-0.05938	-0.67608	0.9939	-0.13742	-141893	0.7918	-0.03044
ENSG00000048740	214121	0.05486	0.0941	-0.01095	-0.09065	1	0.05385	0.48995	0.99899	-0.17281	-171735	0.60432	0.05445	0.85369	0.97909	0.07216	0.77182	0.98761	0.14258	162283	0.6675	0.06479	0.57608	0.99747	-0.16186	-162992	0.66285	0.0654	0.94302	0.96553	0.08311	0.85961	0.97834	0.15353	171397	0.60661	-0.22665	-209082	0.35802	0.00061	0.32269	0.99991	0.01832	0.25214	0.99998	0.08873	105544	0.94081	0.22726
ENSG00000048828	20618	0.06408	0.10695	-0.1325	-169795	0.61744	0.12987	144697	0.77608	0.00588	0.06372	1	-0.10691	-137266	0.81656	-0.02448	-0.33067	0.9999	-0.00218	0.1572	1	0.26237	304812	0.03727	0.13839	174428	0.58602	0.02559	0.3112	0.99993	0.10803	128924	0.85718	0.13032	17737	0.56596	-0.12398	-137253	0.81663	-0.23678	-273037	0.09079	-0.15435	-169578	0.61891	-0.13205	-123732	0.87965	-0.11279
ENSG00000048991	751137	0	0.00001	-0.16912	-190077	0.47973	-0.29431	-348857	0.00881	-0.15439	-18264	0.53002	-0.07063	-106111	0.9393	-0.40449	-509984	0.00001	-0.41276	-491359	0.00002	-0.12519	-16961	0.61869	0.01472	0.04706	1	0.09849	0.78201	0.98672	-0.23538	-325759	0.01932	-0.24364	-307738	0.03412	0.13991	171453	0.60623	0.22368	238761	0.20371	-0.11019	-143463	0.78306	-0.11845	-126807	0.86661	0.08376
ENSG00000049089	160693	0.15089	0.21433	0.63004	251599	0.16048	0.39539	174614	0.58596	0.66722	222132	0.29021	0.42203	194251	0.45549	0.73927	21891	0.30675	0.27136	177383	0.56694	-0.23466	-0.62438	0.99592	0.03717	-0.21463	0.99999	-0.20801	-0.48574	0.99899	0.10922	-0.21809	0.99999	-0.35868	-0.7888	0.98577	0.27183	0.40412	0.99965	0.02665	0.14441	1	0.34388	0.39478	0.9997	-0.12403	-0.11483	1	-0.24518
ENSG00000049130	0.9514	0.46197	0.5266	0.16395	0.8762	0.97612	0.13532	0.88901	0.9743	0.19333	0.86857	0.97715	0.42581	196142	0.43962	0.06017	-0.10282	1	0.08226	0.20438	0.99999	-0.02863	0.06601	1	0.02938	0.01254	1	0.26186	112918	0.91927	-0.10378	-0.93486	0.96697	-0.08169	-0.64261	0.99537	0.05801	-0.05262	1	0.29049	100937	0.95204	-0.07515	-0.94531	0.96511	-0.05306	-0.66941	0.99422	0.23248
ENSG00000049167	103461	0.40718	0.47631	-0.12156	-157178	0.70052	-0.11721	-192051	0.4667	0.00231	-0.52454	0.99851	-0.0191	-0.34736	0.99986	-0.04461	-0.56903	0.99764	-0.10528	-153625	0.72284	0.00436	-0.45089	0.99937	0.12387	0.98719	0.95687	0.10246	111663	0.9232	0.07695	0.94412	0.96531	0.01629	0.00309	1	0.11951	136483	0.82054	0.09811	147599	0.75925	0.0726	132188	0.84188	0.01193	0.44566	0.99941	-0.0214
ENSG00000049239	456334	0.00038	0.00161	-0.32919	-369966	0.00406	-0.07301	-0.89929	0.97278	-0.32594	-332791	0.01531	-0.37097	-401642	0.00116	-0.32256	-346451	0.00958	-0.18997	-221329	0.28814	0.25618	257034	0.1351	0.00325	0.31868	0.99992	-0.04178	-0.3525	0.99985	0.00663	0.04948	1	0.13923	13005	0.85201	-0.25293	-223776	0.27518	-0.29796	-287745	0.06112	-0.24954	-240071	0.19807	-0.11695	-123093	0.88227	-0.04503
ENSG00000049245	155114	0.16915	0.23477	0.00263	0.10153	1	0.08687	218815	0.30183	0.02419	0.55045	0.99804	0.01981	0.84844	0.97974	0.06245	149859	0.74586	0.07539	197477	0.43082	0.08424	209713	0.35423	0.02156	0.45152	0.99937	0.01718	0.75018	0.98934	0.05983	140486	0.79949	0.07276	188171	0.49251	-0.06268	-164728	0.65138	-0.06706	-137009	0.8179	-0.02442	-0.68398	0.9935	-0.01149	-0.23371	0.99999	-0.00438
ENSG00000049246	201712	0.07006	0.11491	-0.07725	-0.99387	0.95549	0.11163	12114	0.89005	-0.13828	-177806	0.56299	-0.17895	-123443	0.88084	-0.074	-0.78358	0.98658	0.04533	0.51465	0.99866	0.18887	2135	0.3319	-0.06103	-0.79641	0.98539	-0.1017	-0.25503	0.99998	0.00324	0.16432	1	0.12258	145406	0.77203	-0.2499	-284879	0.06617	-0.29057	-234107	0.2244	-0.18563	-188804	0.48825	-0.06629	-0.67381	0.99401	-0.04067
ENSG00000049323	142313	0.2129	0.28211	0.15257	153966	0.72074	0.06984	0.85374	0.97908	0.21889	218461	0.30378	0.16335	184088	0.52015	0.23476	228691	0.25021	0.18933	213105	0.33419	-0.08272	-0.59348	0.99702	0.06632	0.66461	0.99444	0.01078	0.34005	0.99988	0.08219	0.80392	0.98466	0.03676	0.64704	0.9952	0.14904	121132	0.89008	0.09351	0.90037	0.97262	0.16492	133219	0.83694	0.11948	118793	0.89897	-0.05553
ENSG00000049449	0.93725	0.47176	0.53588	0.07548	123976	0.87864	-0.04784	-0.47386	0.99916	0.04485	0.76859	0.98787	0.10809	157741	0.69693	0.04738	0.82621	0.98232	0.00819	0.30766	0.99993	-0.12332	-163372	0.66035	-0.03064	-0.44557	0.99941	0.03261	0.38096	0.99976	-0.0281	-0.36802	0.99981	-0.06729	-0.88884	0.97433	0.09268	118261	0.90092	0.15593	193889	0.45437	0.09522	123206	0.8818	0.05603	0.7485	0.98946	0.06324
ENSG00000049540	23146	0.03877	0.07045	0.27867	119275	0.89718	0.2636	0.9722	0.96	0.21407	0.9676	0.96091	0.89057	330509	0.01654	0.54435	212581	0.33725	0.53639	217273	0.31039	-0.01507	-0.15163	1	-0.0646	-0.21143	0.99999	0.6119	217215	0.31076	0.26568	0.98643	0.95708	0.25772	102618	0.94814	-0.04954	-0.04949	1	0.62697	220555	0.29236	0.28074	108029	0.93405	0.27279	111862	0.92265	0.6765
ENSG00000049541	0.86865	0.52068	0.5814	0.04532	0.95426	0.96347	-0.01724	-0.09398	1	0.07959	11712	0.90504	0.06416	125489	0.87228	-0.00721	-0.08425	1	-0.02315	-0.31664	0.99992	-0.06256	-0.98494	0.95738	0.03427	0.2339	0.99999	0.01884	0.33446	0.99989	-0.05253	-0.99968	0.95422	-0.06848	-123635	0.88005	0.09683	118472	0.90015	0.0814	126654	0.86726	0.01003	0.01175	1	-0.00591	-0.20607	0.99999	-0.01543
ENSG00000049618	861401	0	0	-0.27008	-472232	0.00005	0.04208	0.54941	0.99806	-0.24861	-406677	0.00094	-0.25906	-456745	0.0001	-0.16663	-288769	0.05939	-0.12158	-182531	0.53075	0.31216	49764	0.00001	0.02147	0.593	0.99703	0.01102	0.10515	1	0.10345	161369	0.67349	0.1485	266646	0.10686	-0.2907	-435982	0.00026	-0.30114	-482711	0.00003	-0.20871	-323645	0.02069	-0.16366	-22514	0.2681	-0.01045
ENSG00000049656	230097	0.03985	0.07212	0.15386	283601	0.06853	0.01059	0.27442	0.99997	0.12812	243678	0.18322	0.11986	221102	0.2894	0.09677	191297	0.47155	0.05252	112987	0.91908	-0.14327	-239859	0.19897	-0.02575	-0.3569	0.99984	-0.03401	-0.55094	0.99803	-0.0571	-0.82354	0.98262	-0.10135	-160975	0.67606	0.11753	202795	0.39678	0.10926	182072	0.53387	0.08617	15428	0.71879	0.04192	0.80268	0.98478	-0.00826
ENSG00000049759	1240507	0	0	-0.27501	-304209	0.03796	-0.02109	-0.28185	0.99996	-0.59277	-614683	0	-0.45803	-49207	0.00002	-0.16974	-17788	0.56248	0.04617	0.47214	0.99918	0.25392	255998	0.13846	-0.31776	-315338	0.02697	-0.18302	-193335	0.458	0.10527	11271	0.91997	0.32118	338711	0.01253	-0.57168	-547082	0	-0.43694	-432214	0.00031	-0.14865	-139587	0.80433	0.06726	0.71677	0.99164	0.13473
ENSG00000049769	0.69927	0.65078	0.69664	-0.09268	-0.92445	0.96877	0.00716	0.15207	1	-0.10749	-106454	0.93839	-0.11071	-119743	0.89542	-0.10267	-101853	0.94995	0.00994	0.10063	1	0.09984	102059	0.94947	-0.01481	-0.15218	1	-0.01803	-0.29193	0.99995	-0.00999	-0.13056	1	0.10262	0.98618	0.95713	-0.11465	-115061	0.91222	-0.11787	-127563	0.86328	-0.10983	-110621	0.92647	0.00278	-0.05153	1	-0.00322
ENSG00000049860	523408	0.0001	0.0005	-0.0038	-0.10564	1	0.09003	138592	0.80962	-0.08599	-145696	0.77036	0.1558	230953	0.23926	0.17998	284741	0.06642	0.17855	260715	0.12368	0.09383	14839	0.75462	-0.08219	-135008	0.82808	0.15961	24077	0.19518	0.18379	294316	0.05075	0.18235	270626	0.09661	-0.17602	-273001	0.09088	0.06578	0.82808	0.98211	0.08996	134725	0.8295	0.08852	112311	0.92124	0.24179
ENSG00000049883	236062	0.03534	0.06543	0.12349	127536	0.86339	-0.02287	-0.36825	0.9998	0.17473	217211	0.31079	0.02353	0.03392	1	0.04086	0.11458	1	-0.08238	-126098	0.86968	-0.14636	-156128	0.70718	0.05123	0.90832	0.97138	-0.09996	-119199	0.89745	-0.08263	-1111	0.925	-0.20587	-248281	0.16548	0.19759	239601	0.20012	0.0464	0.38692	0.99974	0.06373	0.46231	0.99927	-0.05951	-0.82894	0.98202	-0.15119
ENSG00000050130	168233	0.13263	0.19284	-0.12984	-206538	0.37354	-0.11449	-206111	0.37616	-0.15727	-270015	0.09819	-0.10658	-166498	0.6396	-0.1601	-252825	0.14918	-0.1312	-230482	0.24153	0.01536	-0.12188	1	-0.02743	-0.6671	0.99433	0.02326	0.32828	0.9999	-0.03026	-0.52665	0.99847	-0.00136	-0.30316	0.99994	-0.04279	-0.50745	0.99876	0.00791	0.42734	0.99954	-0.04562	-0.37765	0.99977	-0.01672	-0.16699	1	0.0507
ENSG00000050165	526426	0.00009	0.00047	0.27663	216624	0.31408	0.34688	280108	0.07538	0.43187	343985	0.01046	0.7179	496821	0.00001	0.54646	41325	0.00071	0.34901	29557	0.04898	0.07025	0.76883	0.98786	0.15523	131561	0.84491	0.44127	291085	0.0557	0.26982	204686	0.38498	0.07237	0.85727	0.97863	0.08498	0.4868	0.99902	0.37102	202357	0.39959	0.19957	119269	0.89719	0.00213	0.06072	1	0.28603
ENSG00000050327	0.8277	0.55088	0.60814	0.11026	0.07604	1	0.1299	0.72832	0.99068	-0.04665	-0.37113	0.99979	0.30678	0.86212	0.97743	0.49387	162976	0.66335	0.07379	0.21759	0.99999	0.01963	0.64033	0.99534	-0.15691	-0.43194	0.99949	0.19651	0.77216	0.98718	0.3836	152016	0.73231	-0.03648	0.13979	1	-0.17655	-104261	0.94327	0.17688	0.13017	1	0.36397	0.83834	0.98046	-0.05611	-0.4934	0.99891	0.35343
ENSG00000050344	562843	0.00004	0.00024	0.59602	318745	0.02562	0.39795	26504	0.11343	0.29998	220511	0.29434	0.61717	294052	0.05388	0.25911	190125	0.4802	-0.11538	-124255	0.87726	-0.19807	-0.3733	0.99979	-0.29603	-0.97196	0.95972	0.02115	-0.00022	1	-0.33691	-123026	0.88208	-0.71139	-42312	0.00055	-0.09796	-0.55974	0.99782	0.21922	0.34974	0.99985	-0.13884	-0.80712	0.98421	-0.51332	-364679	0.00539	0.31719
ENSG00000050393	105058	0.39734	0.46691	0.02012	0.19156	1	-0.00918	-0.12135	1	0.07968	0.97236	0.95996	0.0212	0.01551	1	0.05075	0.58457	0.99726	-0.06245	-142607	0.78785	-0.02929	-0.30141	0.99994	0.05956	0.7818	0.98674	0.00108	-0.17116	1	0.03063	0.4002	0.99968	-0.08257	-160863	0.67679	0.08886	10332	0.94644	0.03038	0.13312	1	0.05993	0.66764	0.9943	-0.05327	-123191	0.88187	-0.05848
ENSG00000050405	0.9935	0.43376	0.50064	0.02357	0.20797	0.99999	0.02219	0.30395	0.99994	-0.0993	-0.83731	0.98106	0.16693	155387	0.71186	0.04369	0.4823	0.99907	-0.02646	-0.02258	1	-0.00138	0.1091	1	-0.12287	-104268	0.94408	0.14336	135103	0.82761	0.02012	0.28331	0.99996	-0.05003	-0.22182	0.99999	-0.12149	-108611	0.93239	0.14474	116215	0.90825	0.02151	0.16178	1	-0.04864	-0.31445	0.99992	0.26623
ENSG00000050426	541379	0.00007	0.00037	0.26729	42124	0.00051	0.02314	0.64463	0.99529	0.07855	131451	0.84545	0.25973	367861	0.0044	0.16925	276674	0.08255	0.02015	0.43523	0.99949	-0.24415	-331689	0.01588	-0.18874	-282712	0.07025	-0.00756	-0.40192	0.99968	-0.09804	-128547	0.85887	-0.24714	-362324	0.0054	0.05541	0.60044	0.99682	0.23658	284109	0.06762	0.1461	19853	0.424	-0.00299	-0.21292	0.99999	0.18118
ENSG00000050555	530448	0.00009	0.00045	0.85799	351132	0.00887	0.62895	267515	0.10694	1477	502529	0.00002	0.82228	298426	0.04766	0.92574	287192	0.06426	0.39452	223474	0.27817	-0.22904	-0.58625	0.99717	0.61901	187988	0.49656	-0.03571	-0.25093	0.99998	0.06775	-0.42727	0.99953	-0.46347	-133738	0.83397	0.84805	233439	0.23342	0.19333	0.31295	0.99992	0.29679	0.15393	1	-0.23443	-0.65213	0.99494	-0.65472
ENSG00000050628	436045	0.00054	0.00212	123161	353027	0.00807	0.77946	249005	0.16399	0.83773	31533	0.02771	113683	304115	0.03966	1171	378546	0.00314	0.76269	340023	0.01233	-0.45215	-0.8994	0.97259	-0.39388	-0.47648	0.99913	-0.09478	-0.22579	0.99999	-0.06061	0.29571	0.99995	-0.46893	-0.32368	0.99991	0.05827	0.45451	0.99934	0.35737	0.62947	0.99583	0.39154	117738	0.90252	-0.01677	0.62131	0.99613	0.2991
ENSG00000050748	223574	0.04548	0.08049	-0.19078	-303464	0.03881	-0.02752	-0.6403	0.99547	-0.12624	-192773	0.46173	-0.16762	-26321	0.11637	-0.11876	-176608	0.57116	-0.0702	-110216	0.92769	0.16326	221749	0.2859	0.06454	106899	0.93718	0.02316	0.36053	0.99983	0.07202	11436	0.91457	0.12057	18044	0.54501	-0.09872	-118433	0.9003	-0.1401	-184895	0.51468	-0.09124	-105211	0.94167	-0.04269	-0.42715	0.99954	-0.04138
ENSG00000050767	544515	0.00006	0.00034	0.655	436525	0.0003	0.33598	196202	0.43994	0.10325	0.43696	0.99947	0.85805	408315	0.00106	0.34265	197448	0.43175	0.30349	240536	0.19738	-0.31902	-210731	0.34981	-0.55175	-377923	0.00329	0.20305	0.13776	1	-0.31235	-22497	0.27089	-0.35151	-190618	0.47701	-0.23273	-150057	0.74455	0.52207	207283	0.37111	0.00667	-0.06802	1	-0.03249	0.29421	0.99995	0.75479
ENSG00000050820	32006	0.00637	0.01638	-0.08112	-0.74045	0.99005	0.26879	225753	0.26496	0.18847	162221	0.66791	-0.1267	-0.95696	0.96296	0.04473	0.49401	0.99894	0.21701	183814	0.52202	0.34991	295621	0.04888	0.2696	235542	0.21786	-0.04558	-0.22472	0.99999	0.12586	120152	0.89386	0.29814	254567	0.14319	-0.08031	-0.7026	0.99249	-0.39549	-313707	0.02839	-0.22405	-169479	0.61957	-0.05177	-0.42755	0.99954	-0.31518
ENSG00000051009	482254	0.00023	0.00102	0.18003	342937	0.01084	-0.00173	0.0278	1	0.11182	214349	0.32703	0.14978	27617	0.0837	0.02605	0.56123	0.99782	-0.03036	-0.74944	0.98939	-0.18176	-318784	0.02422	-0.06821	-122761	0.88361	-0.03025	-0.56469	0.99774	-0.15398	-273509	0.08973	-0.21039	-404508	0.00103	0.11355	197998	0.42747	0.15151	256686	0.13627	0.02778	0.50019	0.99886	-0.02863	-0.73288	0.99058	0.03796
ENSG00000051108	321937	0.00614	0.01587	-0.15013	-238488	0.20484	-0.07141	-112476	0.92071	-0.15669	-256287	0.13751	-0.25281	-396102	0.00145	-0.09715	-123012	0.8826	-0.07519	-111199	0.9247	0.07872	111111	0.92498	-0.00656	-0.21181	0.99999	-0.10268	-160435	0.67957	0.05298	10399	0.94478	0.07494	115408	0.91103	-0.08528	-129573	0.85421	-0.1814	-26035	0.12478	-0.02574	-0.08311	1	-0.00378	0.02647	1	-0.09612
ENSG00000051128	0.44517	0.84688	0.86812	-0.04029	-0.46202	0.99928	-0.09763	0.34505	0.99987	0.0111	-0.00943	1	0.02053	-0.06739	1	-0.00791	-0.83997	0.98075	0.05642	0.65494	0.99487	-0.05735	0.77952	0.98694	0.05139	0.44473	0.99942	0.06082	0.38462	0.99975	0.03238	-0.39765	0.9997	0.09671	109766	0.92903	0.10873	-0.34872	0.99986	0.11817	-0.40216	0.99967	0.08972	-112054	0.92205	0.15405	0.2866	0.99996	0.00943
ENSG00000051180	397808	0.00124	0.00425	-0.77106	-434535	0.00037	-0.22253	-172326	0.60112	-0.54487	-310157	0.03411	-0.24589	-169955	0.61711	-0.1033	-0.93027	0.96739	-0.31468	-189317	0.48648	0.54853	217946	0.30972	0.22619	113576	0.91673	0.52517	229223	0.25165	0.66776	31646	0.02797	0.45638	230761	0.24282	-0.32233	-111397	0.92351	-0.02335	0.05648	1	0.11923	0.79671	0.98515	-0.09215	-0.04542	1	0.29898
ENSG00000051382	776277	0	0.00001	-0.31044	-34985	0.00849	0.17213	129869	0.85285	-0.33219	-367116	0.00452	-0.24107	-280804	0.07393	0.0306	0.10267	1	0.05466	0.10637	1	0.48257	455007	0.00011	-0.02175	-0.22805	0.99999	0.06937	0.60973	0.99654	0.34104	345717	0.00983	0.3651	344794	0.01015	-0.50432	-469339	0.00006	-0.4132	-388699	0.00196	-0.14153	-11561	0.91034	-0.11747	-115126	0.912	0.09112
ENSG00000051523	573266	0.00004	0.00022	0.54947	446631	0.00016	0.28261	226934	0.25897	0.57187	440384	0.00022	0.39149	338027	0.01284	0.5622	445801	0.00017	0.5457	41648	0.00062	-0.26685	-194198	0.45233	0.02241	0.03326	1	-0.15797	-0.96778	0.96087	0.01274	0.17106	1	-0.00377	-0.1243	1	0.28926	193077	0.45974	0.10888	0.97808	0.9588	0.27959	203255	0.39391	0.26309	175852	0.57633	-0.18038
ENSG00000051596	122772	0.29828	0.37185	0.10806	122873	0.88313	0.01639	0.51945	0.99859	-0.0586	-0.55951	0.99785	0.1397	189554	0.48331	0.12026	0.90797	0.97143	0.10268	0.80912	0.98413	-0.09167	-0.62716	0.99595	-0.16666	-173364	0.59329	0.03165	0.72082	0.99137	0.0122	-0.27286	0.99997	-0.00537	-0.37526	0.99978	-0.07499	-102054	0.94946	0.12331	128123	0.86075	0.10386	0.34775	0.99986	0.08629	0.25601	0.99998	0.1983
ENSG00000051620	127277	0.27648	0.34947	-0.10285	-188972	0.48712	-0.03607	-0.44427	0.99942	-0.04512	-105387	0.94122	-0.07478	-131911	0.84326	0.02617	0.49328	0.99895	-0.00695	-0.30144	0.99994	0.06678	13263	0.8398	0.05773	0.81258	0.98378	0.02806	0.55409	0.99797	0.12901	229447	0.2465	0.0959	149489	0.74808	-0.00905	-0.54944	0.99806	-0.03872	-0.796	0.98543	0.06223	0.88701	0.9746	0.02912	0.14104	1	-0.02966
ENSG00000051825	0.97377	0.44687	0.51257	-0.01452	-0.3084	0.99993	-0.05282	-0.51303	0.99868	0.0209	0.31788	0.99992	-0.13333	-139325	0.80572	-0.12591	-122438	0.8849	-0.11558	-146327	0.76671	-0.03829	-0.22126	0.99999	0.03542	0.61172	0.99647	-0.11881	-108341	0.93314	-0.11139	-0.91226	0.97075	-0.10105	-115136	0.91194	0.07372	0.79431	0.98559	-0.08051	-0.80813	0.98423	-0.07309	-0.64342	0.99534	-0.06276	-0.86647	0.97744	-0.15423
ENSG00000052126	318493	0.00649	0.01664	0.20715	136681	0.81956	0.31737	202288	0.40011	-0.01525	0.23449	0.99999	0.43883	252069	0.15202	0.55848	358894	0.00618	0.2129	18906	0.4866	0.11022	0.73984	0.99009	-0.2224	-109894	0.92862	0.23168	122609	0.88418	0.35134	224933	0.2694	0.00575	0.53361	0.99836	-0.33262	-176197	0.57401	0.12146	0.45815	0.99931	0.24112	140996	0.79669	-0.10447	-0.23209	0.99999	0.45409
ENSG00000052723	201208	0.07066	0.11567	0.05459	0.544	0.99817	-0.05174	-0.97536	0.95935	0.03698	0.24113	0.99998	0.02505	0.05705	1	-0.04056	-0.8631	0.97788	-0.13662	-24298	0.18608	-0.10632	-148121	0.75621	-0.0176	-0.29133	0.99995	-0.02953	-0.46784	0.99922	-0.09515	-13802	0.81263	-0.19121	-294403	0.05066	0.08872	117956	0.90204	0.07679	0.99759	0.95468	0.01118	0.12928	1	-0.08488	-134439	0.83092	-0.01193
ENSG00000052749	32037	0.00635	0.01634	-0.19313	-159644	0.68469	-0.32356	-257195	0.13459	0.009	0.05943	1	-0.08989	-0.70481	0.99236	-0.32004	-298454	0.04501	-0.34822	-251791	0.15272	-0.13043	-10697	0.93699	0.20213	163107	0.66209	0.10324	0.8618	0.97805	-0.12691	-145012	0.77429	-0.1551	-0.98635	0.95709	0.33256	258844	0.12939	0.23368	186247	0.50551	0.00353	-0.33945	0.99988	-0.02466	0.0987	1	-0.09889
ENSG00000052795	136716	0.23496	0.30603	-0.08343	-110327	0.92735	0.15147	142372	0.78915	0.08957	0.89727	0.97308	-0.01344	-0.35695	0.99984	0.08357	0.54132	0.99822	0.04178	0.62425	0.99606	0.2349	243942	0.18221	0.173	196482	0.43733	0.06998	0.70893	0.99211	0.167	159028	0.68867	0.12521	167437	0.63331	-0.0619	-0.55868	0.99787	-0.16491	-171149	0.6083	-0.0679	-0.86229	0.97799	-0.10969	-0.78657	0.98631	-0.10301
ENSG00000052802	300339	0.00949	0.02267	-0.13211	-0.79986	0.98505	-0.11883	-0.74475	0.98973	-0.14164	-0.97387	0.95964	0.03739	0.53309	0.99836	-0.08286	-0.11636	1	-0.36389	-331884	0.01584	0.01328	0.00558	1	-0.00953	-0.1854	1	0.1695	127937	0.86158	0.04925	0.6566	0.99479	-0.23178	-252511	0.15036	-0.02281	-0.18004	1	0.15622	120456	0.89266	0.03597	0.61263	0.99644	-0.24506	-236875	0.21206	0.17904
ENSG00000052841	152516	0.1773	0.24337	0.00652	0.22265	0.99999	-0.08233	-156957	0.70193	-0.02335	-0.53743	0.99829	-0.01835	-0.46695	0.99923	-0.08445	-163786	0.65761	-0.11616	-201206	0.40684	-0.08885	-177697	0.56372	-0.02988	-0.75545	0.98893	-0.02487	-0.68353	0.99353	-0.09097	-184854	0.51495	-0.12268	-222317	0.28287	0.05898	104107	0.94449	0.06398	10967	0.92931	-0.00212	-0.0293	1	-0.03383	-0.3848	0.99975	0.00501
ENSG00000052850	76246	0	0.00001	-10588	-476996	0.00005	-0.27656	-0.13621	1	-0.9052	-414474	0.00075	-0.38378	-113712	0.91636	-0.3555	-155077	0.71374	-0.44482	-108304	0.93303	0.78224	448734	0.00016	0.1536	0.52244	0.99854	0.67502	332696	0.01605	0.7033	30509	0.03772	0.61398	374315	0.00359	-0.62864	-38701	0.00224	-0.10722	-0.97907	0.95839	-0.07894	-137176	0.81681	-0.16826	-0.91777	0.96975	0.52142
ENSG00000053254	228264	0.04141	0.07452	-0.1492	-227393	0.25666	0.0391	0.46444	0.99925	-0.04287	-0.60129	0.99679	-0.11918	-179077	0.55431	-0.15524	-214173	0.32801	-0.02346	-0.26984	0.99997	0.1883	260037	0.12573	0.10633	164583	0.65233	0.03001	0.46402	0.99926	-0.00605	0.01829	1	0.12573	189108	0.48621	-0.08197	-102464	0.94851	-0.15828	-21433	0.3271	-0.19434	-245876	0.17456	-0.06257	-0.70003	0.99263	-0.07631
ENSG00000053371	204867	0.06573	0.10911	0.14327	239707	0.19961	0.01996	0.23002	0.99999	0.17716	275592	0.08493	0.04826	0.8503	0.97951	0.08709	137542	0.81513	0.09755	146595	0.76516	-0.1233	-20302	0.39536	0.03389	0.39122	0.99972	-0.09501	-151642	0.73507	-0.05617	-0.91984	0.96953	-0.04572	-0.82973	0.98193	0.1572	237345	0.20983	0.0283	0.57511	0.9975	0.06713	107967	0.93422	0.07758	116886	0.90589	-0.1289
ENSG00000053372	0.7761	0.59048	0.64328	0.01011	0.04813	1	0.03294	0.31747	0.99992	0.11259	181219	0.53971	0.035	0.5636	0.99776	0.01628	0.04259	1	0.04142	0.46343	0.99926	0.02283	0.27174	0.99997	0.10248	17588	0.57613	0.02489	0.51518	0.99865	0.00617	-0.00372	1	0.03131	0.41618	0.9996	0.07965	138844	0.80829	0.00205	0.2203	0.99999	-0.01666	-0.26579	0.99997	0.00848	0.12982	1	-0.07759
ENSG00000053438	525518	0.00009	0.00047	0.56128	247806	0.17013	117659	351833	0.00932	0.39756	200425	0.4134	0.66018	186751	0.50362	147373	427868	0.00058	109099	410593	0.00105	0.61531	135972	0.82236	-0.16372	-0.44257	0.99942	0.0989	-0.39401	0.9997	0.91245	209425	0.36086	0.52971	182269	0.53422	-0.77903	-173881	0.59082	-0.51641	-163861	0.65752	0.29714	0.67227	0.9939	-0.08559	0.36016	0.99982	0.26262
ENSG00000053501	0.82462	0.55342	0.6103	-0.04312	-0.69475	0.99293	-0.11658	-155837	0.70902	-0.03984	-0.73358	0.99053	-0.14688	-189906	0.48085	-0.04208	-0.61126	0.99649	-0.07091	-121131	0.89008	-0.07346	-0.90726	0.97155	0.00328	-0.05015	1	-0.10376	-122042	0.88649	0.00104	0.05368	1	-0.02779	-0.54549	0.99814	0.07674	0.84498	0.98016	-0.03029	-0.25921	0.99998	0.0745	0.92085	0.96937	0.04567	0.36085	0.99983	-0.10704
ENSG00000053524	244687	0.02969	0.05693	0.3429	123874	0.87883	0.22891	0.14615	1	-0.24053	-211924	0.34181	0.10523	0.08975	1	0.04707	-0.23995	0.99998	0.43819	132541	0.84001	-0.11399	-0.96756	0.96075	-0.58343	-317309	0.02611	-0.23767	-104943	0.94213	-0.29583	-139592	0.80411	0.09529	0.12572	1	-0.46944	-199013	0.42163	-0.12368	-0.05424	1	-0.18184	-0.35136	0.99985	0.20928	105748	0.94006	0.34576
ENSG00000053702	42168	0.00076	0.00284	0.00948	0.19808	0.99999	0.38483	223935	0.27457	0.33664	199661	0.41686	0.37326	157038	0.70141	0.80072	39362	0.00163	0.662	312155	0.02994	0.37535	203959	0.38964	0.32717	177877	0.56256	0.36378	137439	0.81562	0.79124	371878	0.00383	0.65252	291317	0.05549	-0.04819	-0.33582	0.99989	-0.01157	-0.63336	0.99572	0.41589	157529	0.69828	0.27717	0.77484	0.98734	0.03662
ENSG00000053747	795465	0	0.00001	0.79384	533497	0	0.46482	300427	0.04257	0.39079	279879	0.07591	0.93922	530112	0	0.49334	384107	0.00237	0.18221	146333	0.76667	-0.32903	-20257	0.39832	-0.40305	-247572	0.16828	0.14537	0.33696	0.99988	-0.30051	-141413	0.79442	-0.61163	-378053	0.003	-0.07403	-0.34751	0.99986	0.4744	223077	0.27907	0.02852	0.65392	0.99491	-0.28261	-158177	0.69414	0.54842
ENSG00000053770	169491	0.12945	0.18914	-0.07735	-0.97314	0.95981	-0.0951	-123022	0.88256	0.07963	0.91607	0.97015	-0.07026	-100231	0.95365	-0.08249	-113954	0.91592	-0.14647	-193792	0.45498	-0.01775	-0.31195	0.99993	0.15698	186795	0.5018	0.00709	-0.05167	1	-0.00513	-0.20103	0.99999	-0.06911	-0.99992	0.95418	0.17472	207183	0.36954	0.02484	0.25638	0.99998	0.01261	0.11125	1	-0.05137	-0.64609	0.99524	-0.14989
ENSG00000053900	232278	0.03823	0.06971	0.03274	0.74829	0.98947	-0.05875	-0.90279	0.97224	-0.09955	-138079	0.81232	0.09491	137901	0.81325	-0.11532	-131669	0.8444	-0.11768	-120817	0.89129	-0.09149	-159773	0.68386	-0.13229	-209899	0.35317	0.06217	0.65706	0.99478	-0.14806	-202832	0.39658	-0.15042	-19297	0.46045	-0.0408	-0.4023	0.99967	0.15365	215709	0.31927	-0.05657	-0.35731	0.99984	-0.05893	-0.25438	0.99998	0.19446
ENSG00000053918	360082	0.00277	0.00822	0.37317	251105	0.1559	0.37328	252306	0.15168	0.57272	344472	0.01054	0.29306	235305	0.21976	0.53913	406479	0.00099	0.40094	268911	0.10154	0.00011	0.17807	1	0.19955	0.97404	0.95951	-0.08011	-0.04294	1	0.16596	156023	0.70783	0.02777	0.20829	0.99999	0.19944	0.74967	0.98933	-0.08022	-0.21234	0.99999	0.16585	129692	0.85351	0.02766	0.01883	1	-0.27966
ENSG00000054116	815866	0	0	0.09118	205663	0.37888	-0.12326	-270928	0.09586	0.13149	286174	0.06388	0.12208	258736	0.12978	-0.05201	-0.91852	0.96975	-0.0253	-0.71845	0.99153	-0.21444	-464231	0.00007	0.04031	0.84158	0.98056	0.0309	0.58926	0.99713	-0.14319	-289258	0.05859	-0.11648	-269542	0.09932	0.25475	534815	0	0.24534	507291	0.00001	0.07125	174426	0.58603	0.09796	193911	0.4542	-0.00941
ENSG00000054118	0.86237	0.52529	0.58532	-0.07826	-110446	0.927	-0.08676	-12583	0.87084	-0.01971	-0.24721	0.99998	-0.12523	-163799	0.65752	-0.14332	-16659	0.63898	-0.10731	-121027	0.89049	-0.0085	-0.22426	0.99999	0.05855	0.84438	0.98023	-0.04697	-0.54554	0.99814	-0.06506	-0.61893	0.99624	-0.02905	-0.16368	1	0.06705	101272	0.9513	-0.03847	-0.28846	0.99995	-0.05656	-0.36747	0.99981	-0.02055	0.05973	1	-0.10553
ENSG00000054148	565213	0.00004	0.00025	0.18729	252029	0.15189	-0.08606	-0.94388	0.96538	0.327	403146	0.00109	0.03294	0.5069	0.99877	0.05852	0.71947	0.99147	0.01058	-0.13383	1	-0.27335	-3307	0.01642	0.13971	154909	0.71485	-0.15435	-199648	0.4168	-0.12877	-168125	0.62869	-0.17671	-253182	0.14789	0.41306	471551	0.00005	0.119	141281	0.79516	0.14458	157766	0.69677	0.09664	0.7792	0.98697	-0.29406
ENSG00000054179	37884	0.00191	0.00605	0.43186	271512	0.09493	0.41745	226418	0.26205	0.64051	39544	0.00155	0.43364	224019	0.27448	0.46086	263196	0.11689	0.06219	0.58867	0.99715	-0.01441	-0.26187	0.99997	0.20865	12801	0.86116	0.00178	-0.3096	0.99993	0.029	0.01077	1	-0.36967	-206891	0.37168	0.22306	14692	0.76319	0.01619	-0.04287	1	0.04341	0.26438	0.99997	-0.35526	-166974	0.63646	-0.20687
ENSG00000054267	0.52546	0.78788	0.81684	0.10589	106341	0.93869	0.07947	0.68308	0.99355	0.09515	0.9356	0.96686	0.16643	160516	0.67905	0.04618	0.42276	0.99957	0.04782	0.45804	0.99931	-0.02642	-0.31841	0.99992	-0.01074	-0.11225	1	0.06054	0.56274	0.99778	-0.05972	-0.59891	0.99686	-0.05808	-0.5635	0.99777	0.01568	0.20831	0.99999	0.08696	0.84367	0.98031	-0.03329	-0.25909	0.99998	-0.03165	-0.22596	0.99999	0.07128
ENSG00000054277	219282	0.04941	0.08625	-0.02265	-0.44217	0.99944	-0.01493	0.2155	0.99999	-0.15748	-162854	0.66377	-0.08438	-106405	0.93846	-0.01382	-0.41374	0.99962	-0.24715	-286529	0.06347	0.00771	0.61987	0.9962	-0.13483	-116504	0.90717	-0.06173	-0.63463	0.99567	0.00883	0.01718	1	-0.22451	-239831	0.19941	-0.14255	-170486	0.61283	-0.06945	-118998	0.89814	0.00112	-0.58897	0.99714	-0.23222	-284967	0.06629	0.0731
ENSG00000054282	275016	0.01603	0.03464	-0.03465	-0.70357	0.99243	-0.18806	-37133	0.00386	-0.0202	-0.72865	0.99086	-0.02018	-0.73321	0.99056	-0.06074	-134878	0.82873	-0.08518	-157431	0.69891	-0.15341	-304014	0.03821	0.01445	-0.03783	1	0.01446	-0.05348	1	-0.02609	-0.66593	0.99438	-0.05053	-0.89027	0.97412	0.16786	294561	0.05043	0.16788	289189	0.05875	0.12732	231152	0.23831	0.10288	21151	0.34358	0.00002
ENSG00000054392	427388	0.00068	0.00259	0.52485	288095	0.06439	-0.16153	-0.86495	0.97745	0.10733	0.62744	0.99589	0.32279	190765	0.47723	0.60576	303697	0.04136	-0.0652	-0.01817	1	-0.68638	-348493	0.0103	-0.41752	-214644	0.32959	-0.20206	-0.84418	0.97985	0.08091	0.20698	0.99999	-0.59005	-281901	0.07561	0.26886	139717	0.80316	0.48432	256902	0.14005	0.76729	36134	0.00652	0.09633	0.82058	0.98279	0.21546
ENSG00000054523	691818	0	0.00003	-0.4685	-504839	0.00001	-0.02662	-0.50754	0.99876	-0.28871	-308597	0.03327	-0.3961	-401951	0.00115	-0.25331	-259125	0.12858	-0.11332	-0.78483	0.98647	0.44188	424334	0.00044	0.1798	19019	0.47898	0.07241	0.99154	0.95599	0.21519	221131	0.28926	0.35518	400929	0.0012	-0.26209	-240473	0.19643	-0.36948	-327925	0.01802	-0.22669	-195964	0.44072	-0.0867	-0.25819	0.99998	-0.10739
ENSG00000054598	166249	0.13596	0.19685	0.37183	234244	0.22399	0.32655	202088	0.40138	0.29827	171471	0.60614	0.55052	258602	0.13046	0.24991	189085	0.48645	0.37424	226376	0.26197	-0.04528	-0.18042	1	-0.07356	-0.57849	0.99741	0.17869	0.40433	0.99966	-0.12192	-0.41529	0.99961	0.00241	-0.04356	1	-0.02828	-0.37026	0.9998	0.22396	0.55562	0.99793	-0.07665	-0.21492	0.99999	0.04769	0.13697	1	0.25224
ENSG00000054611	0.91787	0.48531	0.5487	-0.04987	-0.56986	0.99762	-0.15309	-176088	0.5747	-0.06549	-0.81633	0.98339	-0.07236	-0.7793	0.98696	-0.09719	-125015	0.87431	-0.1351	-190095	0.47959	-0.10322	-122643	0.88409	-0.01562	-0.25513	0.99998	-0.02249	-0.22437	0.99999	-0.04732	-0.70245	0.9925	-0.08523	-135374	0.82624	0.0876	0.96584	0.96125	0.08074	0.98423	0.95754	0.0559	0.51732	0.99862	0.01799	-0.09335	1	-0.00686
ENSG00000054654	733637	0	0.00001	-0.24609	-395765	0.00148	0.03465	0.2028	0.99999	-0.20061	-317886	0.02492	-0.25636	-415407	0.00065	-0.03117	-0.64429	0.99531	-0.02211	-0.08792	1	0.28074	39274	0.00167	0.04548	0.72773	0.99093	-0.01027	-0.22809	0.99999	0.21492	313019	0.02903	0.22398	367477	0.00447	-0.23526	-319595	0.0236	-0.29101	-411253	0.00078	-0.06582	-0.80123	0.98492	-0.05676	-0.2774	0.99996	-0.05575
ENSG00000054690	485366	0.00021	0.00097	0.50671	298624	0.04513	0.42266	184089	0.52032	0.51243	283836	0.06853	0.35617	162168	0.66828	0.20005	0.68707	0.99333	-0.20647	-13738	0.81593	-0.08405	-0.88548	0.97478	0.00572	-0.04578	1	-0.15054	-116429	0.90739	-0.30666	-215916	0.31845	-0.71318	-422991	0.00048	0.08977	0.81737	0.98324	-0.06649	-0.24174	0.99998	-0.22262	-113657	0.91682	-0.62913	-300571	0.0426	-0.15626
ENSG00000054793	303418	0.009	0.02167	-0.15966	-173674	0.59115	0.06855	0.58662	0.99721	-0.2447	-2524	0.15059	-0.01955	-0.2787	0.99996	0.03299	0.2739	0.99997	0.0549	0.90515	0.97188	0.22822	220772	0.29114	-0.08504	-0.81129	0.98391	0.14011	142131	0.79049	0.19265	193627	0.45607	0.21456	256386	0.13719	-0.31325	-293789	0.05152	-0.0881	-0.83564	0.98126	-0.03557	-0.30713	0.99993	-0.01366	0.28683	0.99995	0.22515
ENSG00000054803	598104	0.00002	0.00015	-0.12551	-0.60655	0.99658	0.53539	176907	0.57075	-0.65912	-302143	0.04254	-0.22617	-110788	0.9253	0.58238	172964	0.59718	0.39676	143982	0.77955	0.6609	227297	0.26343	-0.53361	-233889	0.22863	-0.10066	-0.51974	0.99856	0.70789	224251	0.27866	0.52226	198738	0.42567	-119451	-430386	0.00053	-0.76156	-265929	0.11564	0.04699	-0.07688	1	-0.13863	-0.40624	0.99964	0.43295
ENSG00000054938	374426	0.00206	0.00645	0.60672	268236	0.10292	0.23437	0.78726	0.98624	0.21478	0.961	0.96217	0.00976	-0.63321	0.99573	0.11776	0.0831	1	0.6226	324602	0.02018	-0.37235	-170675	0.61154	-0.39194	-167794	0.63095	-0.59696	-313024	0.02917	-0.48896	-247139	0.16999	0.01588	0.58417	0.99727	-0.01959	0.10924	1	-0.22461	-13183	0.8436	-0.11661	-0.67321	0.99403	0.38823	224192	0.27325	-0.20502
ENSG00000054965	435467	0.00059	0.00228	-0.0469	-0.77141	0.98764	0.12583	180557	0.54421	-0.16657	-257781	0.13273	-0.09158	-142679	0.78745	0.06082	0.86106	0.97815	0.05784	0.90751	0.97151	0.17273	253127	0.14808	-0.11967	-181749	0.53608	-0.04468	-0.66863	0.99426	0.10772	160126	0.68158	0.10474	16469	0.65163	-0.2924	-420743	0.00051	-0.21741	-311998	0.02993	-0.06501	-0.92708	0.96832	-0.06799	-0.88343	0.97512	0.07499
ENSG00000054967	118152	0	0	-0.166	-17348	0.59247	0.5584	408933	0.00086	-0.32877	-332079	0.01568	-0.0991	-0.62987	0.99586	0.11659	133925	0.83347	0.33583	249143	0.16229	0.7244	566678	0	-0.16277	-161131	0.67504	0.0669	106257	0.93891	0.28259	299509	0.04364	0.50183	413225	0.00071	-0.88717	-704733	0	-0.6575	-458317	0.00009	-0.44181	-271019	0.09569	-0.22257	-162139	0.66845	0.22966
ENSG00000054983	239007	0.03334	0.06227	-0.17474	-255694	0.13953	0.00648	-0.2636	0.99997	-0.1823	-24737	0.16892	-0.00888	-0.58063	0.99736	-0.03108	-0.28717	0.99995	0.02433	-0.14806	1	0.18122	21061	0.34893	-0.00756	0.03523	1	0.16586	185183	0.51275	0.14366	216972	0.31214	0.19907	230881	0.23963	-0.18878	-203241	0.39402	-0.01536	-0.28887	0.99995	-0.03756	-0.01257	1	0.01785	0.1165	1	0.17342
ENSG00000055044	231552	0.03874	0.07042	0.04516	0.54122	0.99822	-0.12037	-169173	0.62164	0.06076	0.70562	0.99231	0.05986	0.7645	0.98821	-0.06689	-113715	0.91671	-0.11251	-162084	0.66881	-0.16553	-22002	0.29523	0.01559	0.17208	1	0.0147	0.23391	0.99999	-0.11205	-165459	0.64651	-0.15767	-213959	0.32924	0.18113	233139	0.22888	0.18023	237924	0.20729	0.05348	0.55345	0.99798	0.00786	0.09955	1	-0.0009
ENSG00000055070	1130597	0	0	-0.19257	-391953	0.00172	0.10614	166001	0.64291	-0.14591	-309479	0.03235	-0.18995	-35556	0.00692	0.0437	0.81989	0.98301	0.06641	132308	0.84135	0.29871	534461	0	0.04666	0.77339	0.98747	0.00262	0.32773	0.9999	0.23627	456065	0.0001	0.25898	505508	0.00001	-0.25206	-455297	0.00011	-0.29609	-498903	0.00001	-0.06244	-0.81357	0.98368	-0.03973	-0.33939	0.99988	-0.04404
ENSG00000055130	379678	0.00186	0.00592	-0.23434	-419143	0.00055	-0.1438	-238486	0.20485	-0.17007	-298546	0.04489	-0.22224	-398745	0.0013	-0.15235	-268309	0.10247	-0.15444	-239494	0.20052	0.09054	155254	0.71269	0.06427	11558	0.91044	0.01209	0.16399	1	0.08199	131698	0.84427	0.0799	159868	0.68325	-0.02626	-0.44886	0.99939	-0.07844	-138454	0.81035	-0.00854	-0.24534	0.99998	-0.01064	0.02279	1	-0.05218
ENSG00000055147	0.57686	0.748	0.78121	-0.04971	-0.67145	0.99412	-0.05571	-0.79035	0.98596	-0.00426	-0.07592	1	-0.01177	-0.44492	0.99942	-0.09508	-15232	0.73092	0.01412	-0.04672	1	-0.00601	-0.15726	1	0.04544	0.58014	0.99737	0.03793	0.20259	0.99999	-0.04537	-0.8684	0.97718	0.06383	0.60046	0.99682	0.05145	0.70228	0.9925	0.04394	0.34395	0.99987	-0.03937	-0.6679	0.99429	0.06984	0.72083	0.99138	-0.00751
ENSG00000055163	1031052	0	0	0.80737	618931	0	0.65185	494778	0.00002	0.42395	297502	0.04635	0.82038	609946	0	0.62179	487699	0.00002	0.46145	346204	0.00969	-0.15552	-0.84597	0.98003	-0.38341	-310623	0.03132	0.01301	0.24212	0.99998	-0.18558	-114808	0.91305	-0.34592	-259172	0.12851	-0.2279	-209861	0.35344	0.16853	103809	0.94521	-0.03006	-0.25908	0.99998	-0.1904	-161114	0.67516	0.39642
ENSG00000055208	101382	0	0	-0.4045	-473268	0.00005	-0.00021	-0.11774	1	-0.37742	-431302	0.00032	-0.43888	-503114	0.00001	-0.06421	-0.72753	0.99094	-0.07382	-0.72863	0.99087	0.40428	433512	0.00029	0.02708	0.35845	0.99983	-0.03438	-0.34367	0.99987	0.34028	380012	0.00276	0.33067	378539	0.00292	-0.37721	-394687	0.00154	-0.43866	-461998	0.00008	-0.064	-0.57325	0.99754	-0.07361	-0.57687	0.99745	-0.06146
ENSG00000055211	830882	0	0	-0.19026	-430268	0.00034	0.01072	0.47247	0.99918	-0.1853	-430773	0.00033	-0.06968	-139524	0.80467	0.00981	0.08056	1	-0.00197	-0.07219	1	0.20098	451567	0.00013	0.00496	-0.06886	1	0.12058	285668	0.06474	0.20007	418849	0.00056	0.1883	403294	0.00108	-0.19602	-451898	0.00013	-0.0804	-177915	0.56224	-0.00091	-0.3762	0.99978	-0.01268	-0.52275	0.99854	0.11562
ENSG00000055332	370571	0.00204	0.00641	-0.01449	-0.38588	0.99974	0.17487	254554	0.14329	0.09775	130725	0.84886	-0.03761	-0.79762	0.98527	0.17002	233103	0.22909	0.1506	204761	0.3845	0.18936	28972	0.05787	0.11224	167902	0.63019	-0.02313	-0.42069	0.99958	0.1845	269266	0.10006	0.16509	241132	0.19367	-0.07712	-126805	0.86661	-0.21249	-322412	0.02156	-0.00486	-0.26548	0.99997	-0.02427	-0.5388	0.99826	-0.13536
ENSG00000055483	397271	0.00129	0.0044	0.0144	0.39602	0.9997	-0.03939	-0.34998	0.99986	-0.1612	-257231	0.13447	0.05363	0.92596	0.96851	-0.16278	-238968	0.20277	-0.13368	-196356	0.43813	-0.05379	-0.72252	0.99127	-0.17561	-296413	0.04777	0.03923	0.53916	0.99826	-0.17719	-277011	0.08181	-0.14808	-234574	0.22226	-0.12181	-207042	0.3704	0.09302	121411	0.88898	-0.1234	-191326	0.47136	-0.09429	-151755	0.73437	0.21483
ENSG00000055609	378942	0.00189	0.00601	-0.20399	-282712	0.07021	0.03856	0.29174	0.99995	-0.18268	-234766	0.22138	-0.25848	-359218	0.00606	-0.13402	-190448	0.47722	-0.13944	-166162	0.64183	0.24255	294404	0.05062	0.02131	0.44427	0.99942	-0.05449	-0.80005	0.98504	0.06997	0.80062	0.98498	0.06455	103528	0.94593	-0.22124	-249317	0.1616	-0.29704	-366034	0.00471	-0.17258	-207033	0.37046	-0.178	-185069	0.51349	-0.0758
ENSG00000055732	407663	0.00101	0.0036	0.39383	118192	0.90104	0.36236	124218	0.8775	-0.15121	-0.619	0.99623	0.57594	262058	0.12104	0.38076	228889	0.25002	0.55685	338676	0.01286	-0.03147	0.12889	1	-0.54504	-174571	0.58523	0.1821	148161	0.75584	-0.01308	108707	0.93197	0.16302	21472	0.32571	-0.51357	-177478	0.56543	0.21358	129065	0.8563	0.0184	0.90178	0.97233	0.19449	190289	0.47876	0.72715
ENSG00000055813	0.59477	0.7339	0.76916	0.24444	161819	0.67056	0.15994	110409	0.92706	0.04378	0.60501	0.99668	0.23137	0.92781	0.96816	0.21732	131652	0.84444	0.20666	0.53734	0.99829	-0.0845	-0.40571	0.99966	-0.20066	-0.97866	0.95865	-0.01306	-0.5824	0.99731	-0.02712	-0.2477	0.99998	-0.03778	-101871	0.94987	-0.11616	-0.52076	0.99857	0.07143	-0.16647	1	0.05738	0.16052	1	0.04672	-0.56206	0.9978	0.1876
ENSG00000055917	209733	0.05972	0.10097	-0.08674	-136702	0.81948	0.08618	105259	0.94155	0.00609	0.1232	1	-0.11021	-170547	0.61236	0.01346	0.19354	1	0.05998	0.88372	0.97507	0.17292	233613	0.22668	0.09283	147068	0.7624	-0.02347	-0.36044	0.99983	0.1002	150685	0.74088	0.14672	219361	0.29882	-0.08009	-0.92315	0.96898	-0.19639	-26404	0.11401	-0.07272	-0.83261	0.98161	-0.0262	-0.18018	1	-0.1163
ENSG00000055950	118944	0.31788	0.39097	-0.09779	-178136	0.56073	-0.11624	-186033	0.50696	-0.07474	-14572	0.77023	-0.09341	-161135	0.67501	-0.02277	-0.42692	0.99954	-0.00065	-0.3023	0.99994	-0.01845	-0.19285	1	0.02305	0.29925	0.99994	0.00438	0.14822	1	0.07502	127462	0.86373	0.09715	139874	0.8028	0.0415	0.47059	0.9992	0.02283	0.32935	0.9999	0.09347	138077	0.81233	0.11559	150486	0.74208	-0.01867
ENSG00000055955	924693	0	0	-0.47782	-220261	0.29438	-105879	-529213	0	-0.308	-137733	0.81405	-0.26655	-11586	0.90938	-11557	-559722	0	-0.81865	-383418	0.00247	-0.58097	-319106	0.02412	0.16982	0.76572	0.98809	0.21127	0.9277	0.96817	-0.67788	-341787	0.01138	-0.34083	-165378	0.64708	0.75079	382195	0.00258	0.79224	389454	0.00195	-0.09691	-0.08897	1	0.24014	160484	0.67926	0.04145
ENSG00000056050	170159	0.12762	0.18697	0.02919	0.22735	0.99999	-0.00046	-0.37479	0.99978	0.03051	0.24821	0.99998	0.1992	248385	0.16514	-0.01591	-0.30634	0.99993	0.02305	0.49057	0.99898	-0.02965	-0.58286	0.9973	0.00132	0.02452	1	0.17001	224375	0.27216	-0.0451	-0.52147	0.99856	-0.00614	0.26576	0.99997	0.03097	0.59622	0.99694	0.19966	268504	0.10207	-0.01545	0.07578	1	0.02351	0.82213	0.98276	0.16869
ENSG00000056097	251276	0.02599	0.05115	-0.23248	-277095	0.08163	-0.02856	-0.39574	0.9997	-0.16481	-19309	0.45963	-0.22672	-269111	0.10041	-0.13945	-159631	0.68478	-0.03744	-0.33541	0.99989	0.20391	221224	0.28871	0.06767	0.80531	0.98452	0.00575	0.04546	1	0.09303	105965	0.93969	0.19504	231243	0.23783	-0.13624	-142813	0.7867	-0.19816	-214398	0.32671	-0.11089	-112642	0.92018	-0.00887	0.06292	1	-0.06192
ENSG00000056277	222707	0.04588	0.08112	-0.01582	0.16833	1	-0.18709	-217933	0.30771	0.08375	-0.2654	0.99997	-0.04373	-0.24126	0.99998	-0.29397	-219021	0.3016	-0.293	-184673	0.51655	-0.17128	-229382	0.24806	0.09957	-0.41834	0.99959	-0.02791	-0.39319	0.99971	-0.27816	-230097	0.24448	-0.27718	-197681	0.43015	0.27085	183275	0.52615	0.14337	18122	0.54015	-0.10688	0.09438	1	-0.10591	0.44185	0.99944	-0.12748
ENSG00000056558	448929	0.00044	0.00181	0.46306	412733	0.00074	0.12369	142971	0.7858	0.20126	18438	0.51824	0.43286	386334	0.00218	0.26049	258404	0.13094	0.07688	100722	0.95253	-0.33936	-244901	0.17858	-0.2618	-218026	0.30639	-0.0302	-0.05606	1	-0.20256	-143948	0.78031	-0.38618	-302294	0.04033	0.07756	0.32753	0.9999	0.30916	228899	0.24942	0.1368	102866	0.94752	-0.04681	-0.45224	0.99936	0.2316
ENSG00000056586	144425	0.20497	0.27384	-0.1581	-20845	0.36187	-0.04851	-0.70601	0.99229	-0.00627	-0.1565	1	-0.09232	-142607	0.78784	-0.1612	-211931	0.34106	-0.09633	-137206	0.81688	0.10959	124691	0.87566	0.15183	188128	0.49283	0.06578	0.59698	0.99692	-0.0031	-0.10478	1	0.06177	0.63365	0.99572	0.04224	0.54492	0.99815	-0.04381	-0.65253	0.99497	-0.11269	-130668	0.84913	-0.04782	-0.6096	0.99654	-0.08605
ENSG00000056736	38474	0.00167	0.00542	-0.20738	-150949	0.73922	-0.05541	-0.27728	0.99996	-0.57064	-429106	0.00038	-0.32527	-211235	0.34595	-0.24207	-167472	0.63316	-0.16621	-166117	0.64221	0.15196	110858	0.9256	-0.36326	-27243	0.09298	-0.11789	-0.65677	0.99477	-0.03469	-0.18319	1	0.04117	-0.19857	0.99999	-0.51523	-362402	0.00558	-0.26985	-168279	0.62778	-0.18665	-126138	0.86936	-0.11079	-126369	0.86835	0.24537
ENSG00000056972	72548	0	0.00002	0.40644	3702	0.00407	-0.19911	-107433	0.93569	0.2708	244283	0.18105	0.1515	137196	0.81689	-0.06096	-0.37038	0.9998	-0.20454	-178576	0.55777	-0.60555	-453348	0.00012	-0.13564	-116392	0.90758	-0.25494	-212292	0.33919	-0.4674	-393548	0.00163	-0.61098	-533159	0	0.46991	331754	0.01595	0.35061	229757	0.24522	0.13815	0.68952	0.99321	-0.00542	-0.6343	0.99569	-0.1193
ENSG00000056998	472521	0.00026	0.00115	187558	339979	0.01373	172934	25653	0.14116	101241	253093	0.15042	196852	254698	0.14992	189104	351443	0.00929	201442	383478	0.00302	-0.14625	-0.51774	0.99857	-0.86317	-104672	0.94236	0.09294	-0.45949	0.99927	0.01546	0.21888	0.99999	0.13884	0.52144	0.99851	-0.71692	-0.43858	0.99945	0.23919	0.046	1	0.16171	0.71129	0.99178	0.28508	100043	0.95331	0.95611
ENSG00000057019	0.90021	0.49786	0.56021	-0.02646	-0.34839	0.99986	0.01887	0.12874	1	-0.00682	-0.32653	0.9999	0.12965	120381	0.89297	-0.01022	-0.04939	1	0.11203	130698	0.84898	0.04533	0.45159	0.99936	0.01964	0.01456	1	0.15611	152498	0.72982	0.01624	0.28519	0.99996	0.13849	163564	0.65908	-0.02569	-0.42823	0.99953	0.11078	100171	0.95377	-0.02909	-0.17004	1	0.09316	109739	0.9291	0.13646
ENSG00000057252	0.7546	0.60696	0.65765	0.06722	0.81475	0.98354	-0.00277	0.14815	1	0.08826	0.98949	0.9564	0.17978	158124	0.69448	0.0983	127927	0.86163	0.14083	147961	0.75714	-0.07	-0.61199	0.99646	0.02104	0.18584	1	0.11256	0.79948	0.98508	0.03108	0.47673	0.99913	0.0736	0.667	0.99433	0.09103	0.77911	0.98697	0.18256	134418	0.83098	0.10107	105173	0.94174	0.1436	123662	0.87991	0.09152
ENSG00000057294	2182904	0	0	-10853	-784301	0	0.07475	0.23364	0.99999	-0.96083	-703437	0	-0.6717	-460499	0.00009	-0.01784	-0.76458	0.9882	-0.26084	-19325	0.45866	116005	731252	0	0.12447	0.69406	0.99296	0.4136	297142	0.04686	106746	662085	0	0.82446	573325	0	-103558	-658683	0	-0.74645	-443668	0.00019	-0.09259	-0.92845	0.96807	-0.33559	-200748	0.40988	0.28913
ENSG00000057468	144612	0.20426	0.2731	-0.15848	-136873	0.81802	-0.32267	-168693	0.62531	-0.19622	-12783	0.86153	-0.17976	-144737	0.77537	-0.48483	-265843	0.11208	-0.33531	-230098	0.24623	-0.16419	-0.37054	0.99979	-0.03774	0.11124	1	-0.02128	-0.1378	1	-0.32635	-127699	0.86217	-0.17683	-0.91373	0.97028	0.12645	0.48116	0.99907	0.14291	0.22102	0.99999	-0.16216	-0.85153	0.97918	-0.01264	-0.49753	0.99888	0.01646
ENSG00000057608	414903	0.0009	0.00326	0.04939	142418	0.7889	-0.0668	-158419	0.69259	0.08902	249243	0.16187	0.06466	186807	0.50172	-0.02174	-0.84565	0.98008	0.00037	0.00771	1	-0.1162	-292422	0.05357	0.03962	108976	0.93134	0.01527	0.46141	0.99928	-0.07113	-220757	0.29123	-0.04903	-135058	0.82783	0.15582	39108	0.00178	0.13146	332546	0.01543	0.04507	0.72062	0.99139	0.06717	152971	0.72691	-0.02436
ENSG00000057657	368932	0.00227	0.00699	0.55596	272631	0.09312	0.20038	152806	0.72787	0.76771	301876	0.04194	0.56983	248176	0.16777	0.34479	192712	0.4627	0.09156	-0.44021	0.99945	-0.35558	-106703	0.9375	0.21176	0.40658	0.99965	0.01388	-0.04889	1	-0.21116	-0.72504	0.99105	-0.46439	-302623	0.04076	0.56734	141464	0.79392	0.36946	0.95216	0.96367	0.14442	0.34463	0.99987	-0.10881	-185653	0.50996	-0.19788
ENSG00000057663	143417	0.20863	0.27782	-0.15738	-244876	0.17852	-0.07959	-147298	0.76105	-0.12236	-198778	0.42243	-0.1634	-247301	0.16916	-0.12915	-189464	0.48384	-0.05888	-142612	0.78781	0.07779	0.82075	0.98291	0.03502	0.41495	0.99961	-0.00602	-0.09794	1	0.02824	0.46951	0.99921	0.0985	0.93249	0.96739	-0.04277	-0.41617	0.9996	-0.08382	-0.88986	0.97418	-0.04956	-0.35324	0.99985	0.02071	0.08301	1	-0.04104
ENSG00000057704	218212	0.05062	0.08804	0.02916	0.52257	0.99854	-0.02596	-0.38688	0.99974	-0.1748	-249617	0.16055	0.00613	-0.32709	0.9999	0.04234	0.2267	0.99999	0.03459	0.62986	0.99586	-0.05512	-0.87573	0.97619	-0.20396	-29997	0.04309	-0.02303	-0.83053	0.98184	0.01317	-0.2749	0.99996	0.00543	0.12535	1	-0.14885	-194901	0.44769	0.03209	0.06838	1	0.06829	0.58483	0.99725	0.06054	0.96859	0.96071	0.18093
ENSG00000057757	0.47077	0.82861	0.85204	-0.04674	-1157	0.91003	-0.0009	-0.20915	0.99999	-0.00407	-0.24315	0.99998	-0.02576	-0.52715	0.99847	-0.00997	-0.12087	1	0.02933	0.45057	0.99937	0.04584	0.87749	0.97595	0.04266	0.89975	0.97271	0.02097	0.61462	0.99638	0.03677	0.98548	0.95728	0.07606	15577	0.70945	-0.00318	-0.02184	1	-0.02487	-0.28895	0.99995	-0.00907	0.08673	1	0.03022	0.62775	0.99593	-0.02169
ENSG00000057935	315747	0.00695	0.01756	0.20335	310629	0.03127	0.10634	158312	0.69328	0.12412	188331	0.49147	0.2247	300403	0.04256	0.12019	211854	0.34157	-0.00811	0.02006	1	-0.09701	-132844	0.83875	-0.07923	-116155	0.90844	0.02135	0.022	1	-0.08316	-0.89006	0.97415	-0.21147	-29884	0.04455	0.01778	0.21026	0.99999	0.11836	130136	0.8516	0.01385	0.45194	0.99936	-0.11446	-151987	0.73295	0.10058
ENSG00000058056	28832	0.01222	0.02781	-0.27336	-293732	0.05165	-0.18515	-196561	0.43682	-0.13122	-136008	0.82302	-0.3213	-33789	0.0129	-0.31591	-309731	0.03214	-0.16393	-147322	0.76091	0.08822	0.79371	0.98565	0.14214	154416	0.71793	-0.04793	-0.46507	0.99925	-0.04254	-0.30901	0.99993	0.10943	13167	0.8444	0.05392	0.66643	0.99436	-0.13615	-122507	0.88463	-0.13076	-104776	0.94279	0.02122	0.48647	0.99903	-0.19007
ENSG00000058063	0.95787	0.45759	0.52267	-0.18092	-175227	0.58059	-0.06916	-0.5645	0.99774	0.03063	0.08124	1	0.01851	-0.20998	0.99999	-0.06657	-0.48242	0.99907	-0.15789	-141192	0.79564	0.11176	107335	0.93597	0.21155	177821	0.5629	0.19943	146006	0.76857	0.11435	120647	0.89195	0.02303	0.28779	0.99995	0.09979	0.62505	0.99603	0.08767	0.34382	0.99987	0.00259	0.09387	1	-0.08873	-0.77544	0.98729	-0.01212
ENSG00000058085	145001	0.20274	0.27133	-0.08134	0.1825	1	-0.32717	-10078	0.95223	-0.19917	-0.94764	0.96453	0.38762	101327	0.9508	0.19459	0.75579	0.98882	-0.35449	-118066	0.9014	-0.24583	-117272	0.90424	-0.11783	-110876	0.92541	0.46896	0.84192	0.98032	0.27593	0.57831	0.9974	-0.27315	-13574	0.82415	0.128	0.0863	1	0.71479	188124	0.494	0.52176	167342	0.63414	-0.02732	-0.12719	1	0.58679
ENSG00000058091	0.95133	0.46203	0.52662	0.04141	0.85804	0.97853	0.0814	105322	0.94137	-0.05652	-0.4508	0.99937	-0.06415	-0.20138	0.99999	0.08598	114494	0.91411	0.0759	122214	0.88579	0.03998	0.25316	0.99998	-0.09794	-127596	0.86311	-0.10556	-101515	0.95072	0.04457	0.312	0.99993	0.03448	0.38336	0.99975	-0.13792	-144078	0.77958	-0.14555	-119447	0.8965	0.00458	0.04636	1	-0.0055	0.11033	1	-0.00763
ENSG00000058262	33945	0.00427	0.01178	0.03513	0.63837	0.99554	-0.0866	-159262	0.68716	0.15001	268296	0.10251	0.10215	183744	0.52249	0.05323	0.89258	0.97379	0.05696	0.8043	0.98462	-0.12173	-219542	0.29783	0.11487	205809	0.37798	0.06702	120959	0.89075	0.0181	0.28425	0.99996	0.02182	0.19672	1	0.23661	40997	0.00082	0.18875	330561	0.01649	0.13983	236734	0.21253	0.14356	22915	0.24795	-0.04786
ENSG00000058272	207893	0.06179	0.10376	0.0399	0.5508	0.99804	-0.03039	-0.41422	0.99961	0.08066	110326	0.92736	0.15017	207859	0.36542	-0.04854	-0.67336	0.99403	-0.05483	-0.76906	0.98784	-0.0703	-0.93501	0.96696	0.04076	0.56023	0.99784	0.11026	153785	0.72187	-0.08844	-120317	0.89323	-0.09473	-129835	0.85301	0.11105	14534	0.77241	0.18056	237525	0.20904	-0.01814	-0.23921	0.99998	-0.02443	-0.33079	0.9999	0.06951
ENSG00000058404	364507	0.00253	0.00762	-0.24787	-261364	0.1218	-0.22788	-216702	0.31364	-0.28179	-290041	0.05735	-0.30809	-313813	0.02832	-0.44431	-446711	0.00016	-0.24418	-241189	0.19343	0.01999	0.28666	0.99996	-0.03392	-0.32294	0.99991	-0.06022	-0.54783	0.99809	-0.19643	-199001	0.42099	0.00369	0.06973	1	-0.05391	-0.58681	0.9972	-0.08022	-0.79898	0.98514	-0.21643	-214949	0.32359	-0.01631	-0.20816	0.99999	-0.0263
ENSG00000058453	168567	0.13194	0.19192	0.16815	123176	0.88193	0.30982	202217	0.40042	0.06264	0.53725	0.99829	0.29787	200252	0.41293	-0.06959	-0.37086	0.9998	0.19247	129292	0.8555	0.14168	0.86846	0.97718	-0.10551	-0.67852	0.99378	0.12973	0.8026	0.98479	-0.23773	-155426	0.71161	0.02433	0.10896	1	-0.24718	-149398	0.74862	-0.01195	-0.09298	1	-0.37941	-229891	0.24434	-0.11735	-0.73713	0.99029	0.23523
ENSG00000058600	241827	0.03152	0.05965	-0.14269	-258113	0.13168	-0.01648	-0.27139	0.99997	-0.06442	-120333	0.89317	-0.15408	-29011	0.0572	-0.13843	-22802	0.25354	-0.08974	-145653	0.77061	0.12621	215785	0.31878	0.07827	134693	0.82966	-0.01139	-0.35306	0.99985	0.00426	0.18433	1	0.05296	100513	0.95302	-0.04794	-0.86518	0.97761	-0.1376	-246411	0.1725	-0.12195	-189157	0.48588	-0.07326	-111976	0.92229	-0.08966
ENSG00000058668	378698	0.0019	0.00603	0.3039	362677	0.00533	0.18946	188221	0.49218	0.31118	379654	0.0028	0.3079	348817	0.00881	0.30294	340808	0.01166	0.17228	200131	0.4137	-0.11444	-152156	0.73192	0.00728	0.21424	0.99999	0.004	-0.09149	1	-0.00095	-0.06806	1	-0.13162	-146253	0.76715	0.12172	170551	0.61234	0.11844	141699	0.79287	0.11348	139722	0.80361	-0.01718	0.08119	1	-0.00328
ENSG00000058729	0.46237	0.83469	0.85732	-0.01989	-0.77202	0.98759	-0.03847	-0.85832	0.9785	0.00366	-0.30383	0.99994	-0.04217	-0.7998	0.98506	0.05704	0.48582	0.99903	-0.01455	-0.52897	0.99844	-0.01858	-0.13244	1	0.02355	0.44908	0.99938	-0.02228	-0.05388	1	0.07693	122036	0.88651	0.00534	0.21825	0.99999	0.04213	0.55296	0.99799	-0.0037	0.07745	1	0.09551	127973	0.86145	0.02392	0.33483	0.99989	-0.04583
ENSG00000058799	426766	0.0007	0.00263	-0.13438	-226602	0.26072	-0.21248	-331601	0.01596	-0.20741	-36335	0.00522	-0.049	-0.52843	0.99844	-0.21073	-334863	0.01431	-0.18508	-311447	0.03049	-0.0781	-117542	0.90353	-0.07303	-139142	0.8067	0.08538	163949	0.65653	-0.07636	-114174	0.91518	-0.05071	-0.90788	0.97145	0.00507	-0.15718	1	0.16348	268457	0.10217	0.00175	0.06397	1	0.0274	0.28954	0.99995	0.15841
ENSG00000058804	223388	0.04549	0.0805	-0.09292	-201419	0.40557	-0.05324	-123531	0.88046	-0.19907	-316198	0.02633	-0.07749	-147205	0.76158	0.00502	-0.27686	0.99996	-0.03584	-0.89457	0.97348	0.03968	0.64546	0.99526	-0.10615	-115285	0.91143	0.01542	0.45101	0.99937	0.09794	165333	0.64736	0.05708	106229	0.93897	-0.14583	-171967	0.60277	-0.02426	-0.19578	1	0.05826	0.93004	0.96781	0.01739	0.36542	0.99981	0.12157
ENSG00000058866	527974	0.00009	0.00046	-0.33813	-246877	0.17103	-0.01821	0.42946	0.99952	-0.10779	-0.39957	0.99969	-0.15176	-0.86207	0.97799	0.16869	16244	0.66649	0.30587	2612	0.12263	0.31992	269568	0.09958	0.23033	199547	0.41764	0.18636	145285	0.77268	0.50682	393757	0.00163	0.644	494088	0.00002	-0.08958	-0.78752	0.98621	-0.13355	-120706	0.89166	0.18691	109986	0.92832	0.32408	202902	0.39637	-0.04397
ENSG00000059122	111527	0.35872	0.43016	-0.02869	-0.26628	0.99997	0.07272	0.86709	0.97736	-0.06528	-0.46165	0.99928	-0.00008	0.0551	1	-0.18935	-170608	0.61195	0.04245	0.11474	1	0.10142	111992	0.92224	-0.03658	-0.19968	0.99999	0.02862	0.31891	0.99992	-0.16066	-145736	0.77013	0.07114	0.36947	0.9998	-0.138	-129273	0.85559	-0.0728	-0.80623	0.98443	-0.26207	-243634	0.18339	-0.03027	-0.72591	0.99105	0.0652
ENSG00000059145	122129	0.30143	0.37501	-0.11165	-121089	0.89025	0.00706	0.29134	0.99995	-0.09164	-0.87279	0.9766	-0.18786	-20333	0.39341	-0.11817	-0.85284	0.97919	-0.0008	-0.09816	1	0.11872	142739	0.78712	0.02002	0.3207	0.99991	-0.07621	-0.84599	0.98004	-0.00652	0.30942	0.99993	0.11085	106021	0.93954	-0.0987	-110618	0.92648	-0.19492	-219548	0.2978	-0.12524	-108251	0.93342	-0.00787	-0.37357	0.99979	-0.09622
ENSG00000059377	265276	0.01964	0.04082	0.52353	205788	0.37897	0.21251	0.88525	0.97478	0.40388	161296	0.674	0.70667	334722	0.0151	0.56793	243371	0.18559	0.4153	269898	0.0993	-0.31102	-104616	0.94302	-0.11965	-0.41371	0.99961	0.18314	137126	0.81695	0.0444	0.39259	0.99971	-0.10823	0.55243	0.99799	0.19136	0.63774	0.99554	0.49416	231907	0.23653	0.35541	140781	0.79772	0.20278	160164	0.68135	0.30279
ENSG00000059378	1077086	0	0	0.4546	528991	0	0.0005	-0.0137	1	0.15227	202259	0.40021	0.42942	473866	0.00004	0.0743	107457	0.93563	-0.09452	-0.76352	0.98829	-0.45409	-497219	0.00001	-0.30232	-317127	0.02555	-0.02517	-0.32541	0.99991	-0.38029	-404483	0.00103	-0.54911	-589039	0	0.15177	189921	0.48079	0.42892	447019	0.00016	0.0738	101739	0.95021	-0.09502	-0.70074	0.99259	0.27715
ENSG00000059573	151762	0.17945	0.24593	0.00512	0.62038	0.99619	0.06483	124015	0.87847	0.13961	166084	0.64236	0.12229	134176	0.8322	0.31189	273672	0.08944	0.12426	16776	0.63115	0.05972	0.65678	0.99479	0.13449	104798	0.94272	0.11717	0.75046	0.98931	0.30677	213268	0.33336	0.11914	107146	0.93648	0.07478	0.34698	0.99986	0.05746	0.08147	1	0.24706	138287	0.81121	0.05942	0.36571	0.99981	-0.01732
ENSG00000059588	612165	0.00002	0.00011	-0.01466	-0.28233	0.99996	-0.11429	-184865	0.51488	-0.1242	-192112	0.46612	0.04015	0.30406	0.99994	-0.2533	-395911	0.00146	-0.25263	-386477	0.00214	-0.09963	-158096	0.69466	-0.10954	-163756	0.65781	0.05481	0.57795	0.99743	-0.23864	-367631	0.00443	-0.23797	-358564	0.0062	-0.0099	0.02185	1	0.15444	2088	0.35972	-0.13901	-193807	0.45488	-0.13834	-185736	0.50897	0.16435
ENSG00000059691	389298	0.00152	0.00503	0.26518	342093	0.01115	0.02789	0.15357	1	0.27183	34407	0.01041	0.09369	105578	0.94071	0.14758	182447	0.53132	0.06767	0.82552	0.9824	-0.2373	-30715	0.03473	0.00665	0.05781	1	-0.17149	-229881	0.24439	-0.1176	-145895	0.76922	-0.19751	-245475	0.17612	0.24394	309048	0.03278	0.06581	0.8448	0.98018	0.11969	157555	0.69812	0.03978	0.63456	0.99568	-0.17813
ENSG00000059728	254838	0.02423	0.04836	-0.06105	-0.80142	0.9849	0.03837	0.06939	1	-0.17255	-175838	0.57643	-0.19428	-213686	0.33091	-0.12252	-0.8866	0.97465	-0.2372	-310466	0.03144	0.09943	0.8092	0.98412	-0.11149	-0.95383	0.96354	-0.13322	-134848	0.82887	-0.06147	-0.1026	1	-0.17615	-230384	0.24204	-0.21092	-16887	0.62369	-0.23265	-204589	0.38562	-0.1609	-0.8875	0.97452	-0.27557	-294036	0.05123	-0.02173
ENSG00000059758	117758	0.32406	0.3971	0.17354	166773	0.63776	0.09779	0.89865	0.97287	0.2128	202486	0.39879	0.17227	149879	0.74573	0.02367	0.32734	0.9999	0.0711	0.3336	0.99989	-0.07575	-0.66102	0.9946	0.03926	0.38347	0.99975	-0.00128	-0.09963	1	-0.14987	-127967	0.86147	-0.10244	-127648	0.86289	0.11501	101018	0.95187	0.07448	0.54264	0.99819	-0.07412	-0.56259	0.99779	-0.02669	-0.55745	0.9979	-0.04054
ENSG00000059769	0.41555	0.86727	0.88605	-0.01625	-0.55812	0.99788	0.04981	0.52363	0.99852	0.01422	0.00545	1	-0.06724	-0.83579	0.98123	-0.04738	-0.4347	0.99949	-0.01152	-0.7029	0.99246	0.06606	103098	0.94696	0.03047	0.54446	0.99816	-0.05099	-0.29579	0.99995	-0.03113	0.10937	1	0.00473	-0.15467	1	-0.03559	-0.50371	0.99881	-0.11705	-127215	0.86478	-0.09719	-0.9074	0.97152	-0.06133	-11573	0.9099	-0.08146
ENSG00000059804	727458	0	0.00002	0.42882	458242	0.0001	0.02709	0.4683	0.99922	0.3067	301762	0.041	0.58941	463183	0.00008	0.10872	149758	0.74645	0.05328	0.64944	0.9951	-0.40173	-383043	0.00248	-0.12212	-147844	0.75782	0.16059	0.36744	0.99981	-0.3201	-296148	0.04833	-0.37554	-38225	0.00256	0.27961	236414	0.21419	0.56232	394539	0.00158	0.08163	0.94391	0.96536	0.0262	0.1499	1	0.28271
ENSG00000059915	119185	0.31614	0.3893	0.08875	0.36144	0.99982	-0.04907	0.34225	0.99987	-0.04616	0.18398	1	-0.13923	0.10397	1	-0.24198	-0.44044	0.99944	-0.39779	-183555	0.52535	-0.13782	0.00076	1	-0.13491	-0.17015	1	-0.22798	-0.24004	0.99998	-0.33072	-0.77742	0.98685	-0.48654	-211822	0.34612	0.00291	-0.16257	1	-0.09016	-0.22885	0.99999	-0.19291	-0.73533	0.99021	-0.34872	-199434	0.42152	-0.09307
ENSG00000060069	141556	0.21567	0.2852	0.0332	0.81591	0.98343	0.04714	0.71122	0.99198	0.05294	0.92331	0.96895	0.12241	171363	0.60685	-0.05891	-0.334	0.99989	-0.09734	-0.83354	0.9815	0.01394	-0.05327	1	0.01974	0.1204	1	0.08921	0.92475	0.96871	-0.09211	-111805	0.92282	-0.13054	-16204	0.6691	0.0058	0.16558	1	0.07527	0.92356	0.96891	-0.10605	-100028	0.95409	-0.14448	-147253	0.76132	0.06947
ENSG00000060138	583542	0.00003	0.00018	-0.20167	-241294	0.19308	0.14458	194346	0.45139	-0.09833	-136208	0.82199	-0.22836	-257506	0.13373	-0.03203	-0.23839	0.99998	0.1418	144588	0.77669	0.34624	421067	0.00051	0.10333	102227	0.94906	-0.02669	-0.1842	1	0.16964	205869	0.3777	0.34347	37439	0.00345	-0.24291	-320308	0.02311	-0.37293	-434702	0.00028	-0.1766	-207543	0.36743	-0.00277	-0.49598	0.99891	-0.13002
ENSG00000060237	30785	0.00822	0.02011	-0.30854	-340829	0.01165	-0.04115	-0.60958	0.99654	-0.11448	-116685	0.9066	-0.28111	-313761	0.02834	-0.19895	-204191	0.38803	-0.217	-201954	0.40209	0.26739	259208	0.12827	0.19407	220083	0.29488	0.02743	0.24084	0.99998	0.10959	120128	0.89395	0.09155	121422	0.88894	-0.07333	-0.49431	0.99893	-0.23996	-234424	0.22294	-0.1578	-13414	0.83241	-0.17585	-132866	0.83865	-0.16663
ENSG00000060339	458838	0.00036	0.0015	0.03175	0.39345	0.99971	-0.15844	-181724	0.53625	0.02263	0.26387	0.99997	0.10666	127237	0.86472	-0.18597	-216683	0.3137	-0.23297	-278393	0.07887	-0.19019	-219186	0.29978	-0.00911	-0.12504	1	0.07491	0.8857	0.97479	-0.21772	-254738	0.14262	-0.26472	-316551	0.02596	0.18107	204976	0.38313	0.2651	300184	0.04278	-0.02753	-0.30656	0.99993	-0.07453	-0.8931	0.97371	0.08403
ENSG00000060491	191239	0.08563	0.13527	0.14802	195646	0.44277	0.21834	2485	0.16461	0.16513	217063	0.31157	0.25677	301413	0.04129	0.09335	127868	0.86193	0.14089	180876	0.54203	0.07032	0.65235	0.99498	0.0171	0.24547	0.99998	0.10874	111374	0.92416	-0.05467	-0.60414	0.99671	-0.00714	-0.07616	1	-0.05322	-0.41188	0.99963	0.03842	0.41261	0.99962	-0.12499	-119853	0.895	-0.07745	-0.7039	0.99241	0.09164
ENSG00000060558	194583	0.0805	0.12886	0.2664	15886	0.68977	0.554	187124	0.50126	0.52074	164056	0.65609	0.31602	199133	0.42263	112501	296575	0.05208	0.40156	23813	0.20944	0.2876	0.42585	0.99954	0.25434	0.1166	1	0.04962	0.46691	0.99921	0.85861	153331	0.72437	0.13516	0.77783	0.98691	-0.03326	-0.3054	0.99993	-0.23798	0.01931	1	0.57101	104203	0.94336	-0.15244	0.28643	0.99995	-0.20472
ENSG00000060642	0.90928	0.49127	0.55416	-0.159	-115144	0.9119	0.02377	0.79227	0.98577	-0.08991	-0.49486	0.99893	-0.15425	-0.91306	0.97061	-0.06207	0.27805	0.99996	-0.09238	-0.8003	0.985	0.18277	185016	0.51395	0.0691	0.62738	0.99594	0.00476	0.18471	1	0.09693	138661	0.80923	0.06663	0.32017	0.99991	-0.11368	-122971	0.88272	-0.17801	-160456	0.67944	-0.08584	-0.51113	0.99871	-0.11615	-151313	0.73705	-0.06434
ENSG00000060656	481749	0.00023	0.00103	0.16807	109858	0.92876	0.48239	316198	0.02625	0.22293	164038	0.65594	-0.07333	-0.56197	0.9978	0.50188	36707	0.00453	0.336	233677	0.22638	0.31432	212773	0.33613	0.05486	0.5541	0.99797	-0.2414	-162987	0.66288	0.33381	260736	0.12362	0.16793	127628	0.86299	-0.25946	-157856	0.6962	-0.55572	-361424	0.00559	0.01949	0.40752	0.99965	-0.14639	-0.85687	0.97869	-0.29625
ENSG00000060688	395059	0.00134	0.00453	0.08397	215487	0.32053	-0.09473	-167528	0.6327	0.07284	161448	0.67297	0.00899	0.59029	0.99711	-0.04025	-0.55232	0.998	-0.07858	-139253	0.80611	-0.1787	-368821	0.00425	-0.01113	-0.4962	0.99891	-0.07498	-148315	0.75506	-0.12422	-262485	0.11852	-0.16254	-346955	0.00943	0.16757	315025	0.02728	0.10372	216993	0.31202	0.05448	109967	0.92842	0.01616	0.31541	0.99992	-0.06385
ENSG00000060709	601003	0.00002	0.00013	-0.98868	-190952	0.47844	0.60409	215053	0.33928	-0.95429	-232075	0.24322	-0.84687	-146804	0.76284	0.48421	163452	0.66093	-0.23601	0.79315	0.98512	159276	393818	0.00367	0.03439	-0.48313	0.99904	0.1418	0.36385	0.99981	147289	345462	0.01526	0.75267	28038	0.08162	-155838	-421663	0.00149	-145096	-346556	0.01611	-0.11987	-0.54032	0.99805	-0.8401	-147248	0.75969	0.10742
ENSG00000060718	386712	0.00155	0.00511	-0.72632	-210734	0.35091	0.01606	0.59947	0.99677	0.22159	0.61441	0.99628	0.0547	0.53358	0.99831	0.97646	234108	0.23385	0.4335	135491	0.82463	0.74237	24968	0.16512	0.94791	251234	0.16107	0.78102	244605	0.1856	170278	412223	0.0013	115982	325262	0.02252	0.20554	0.01105	1	0.03864	-0.0652	1	0.9604	166434	0.64097	0.41744	0.70589	0.99208	-0.16689
ENSG00000060749	63461	0.00001	0.00007	-0.26015	-327814	0.0181	0.17755	170538	0.61244	-0.13731	-175956	0.57562	-0.31572	-3775	0.00305	-0.08803	-113026	0.91894	-0.06642	-102354	0.94876	0.4377	470716	0.00005	0.12283	144661	0.77628	-0.05557	-0.59645	0.99693	0.17212	202984	0.39564	0.19373	214776	0.3246	-0.31487	-329075	0.01736	-0.49327	-513323	0.00001	-0.26559	-269589	0.09928	-0.24397	-260304	0.125	-0.1784
ENSG00000060762	153165	0.17523	0.24129	0.20202	168111	0.62878	0.02805	0.38398	0.99975	0.30432	238847	0.20329	0.09109	0.65684	0.99479	0.18074	154453	0.71771	0.01972	0.2071	0.99999	-0.17396	-119483	0.89639	0.10231	0.73188	0.99065	-0.11093	-101213	0.95143	-0.02127	-0.05455	1	-0.1823	-139179	0.80651	0.27627	186621	0.50298	0.06303	0.23611	0.99999	0.15269	108789	0.93188	-0.00834	-0.17205	1	-0.21324
ENSG00000060971	212077	0	0	0.49225	809664	0	0.01865	0.22471	0.99999	0.45738	726678	0	0.39513	624108	0	0.20354	325728	0.01934	0.12183	190502	0.47687	-0.4736	-740561	0	-0.03487	-0.73351	0.99054	-0.09713	-174957	0.58241	-0.28872	-448815	0.00015	-0.37042	-583285	0	0.43873	662812	0	0.37648	566218	0	0.18489	286087	0.064	0.10318	159116	0.68811	-0.06225
ENSG00000060982	391131	0.00146	0.00486	0.49204	225197	0.26873	0.41265	209731	0.35484	0.16357	0.67724	0.99382	0.4285	235171	0.22072	0.51455	278067	0.08037	0.70025	423146	0.0005	-0.07939	-0.01689	1	-0.32847	-151859	0.73367	-0.06353	0.19907	0.99999	0.02251	0.54115	0.99821	0.20822	191864	0.46837	-0.24909	-142001	0.79107	0.01585	0.20526	0.99999	0.1019	0.52997	0.99841	0.2876	183064	0.52754	0.26494
ENSG00000061273	422666	0.00076	0.00284	0.45242	423644	0.00045	0.2514	235184	0.21948	0.24161	232346	0.2326	0.44424	400478	0.00121	0.16071	150714	0.7407	0.19168	170671	0.61153	-0.20102	-164452	0.6532	-0.21081	-187071	0.49994	-0.00818	-0.16704	1	-0.29171	-255211	0.14105	-0.26074	-235038	0.22014	-0.00979	-0.1367	1	0.19284	146331	0.76669	-0.09069	-0.83458	0.98138	-0.05972	-0.6462	0.99523	0.20263
ENSG00000061337	715027	0	0.00002	0.45575	365121	0.00492	0.36541	312843	0.02931	0.54279	437936	0.00025	0.5094	437678	0.00025	0.32253	317081	0.02565	-0.01133	0.21931	0.99999	-0.09035	-0.29157	0.99995	0.08704	0.80673	0.98436	0.05365	0.90762	0.97147	-0.13322	-0.41213	0.99962	-0.46708	-335055	0.01428	0.17739	105105	0.9419	0.144	114071	0.91548	-0.04287	-0.10267	1	-0.37673	-285339	0.06554	-0.03339
ENSG00000061676	286194	0.01276	0.02879	-0.27763	-354109	0.00729	-0.03632	-0.50003	0.99886	-0.14926	-179698	0.55007	-0.20038	-250159	0.15854	-0.12321	-153155	0.72577	-0.08377	-0.80485	0.98457	0.24131	283453	0.0688	0.12837	170241	0.61443	0.07725	100828	0.95231	0.15442	185156	0.5129	0.19386	257009	0.13518	-0.11294	-119935	0.89469	-0.16406	-186118	0.50638	-0.08689	-0.96743	0.96094	-0.04745	-0.28306	0.99996	-0.05112
ENSG00000061794	103169	0.40911	0.47793	-0.01566	-0.20181	0.99999	-0.04119	-0.64264	0.99537	0.09313	124385	0.87695	-0.06527	-0.89831	0.97293	0.01066	0.17435	1	-0.05497	-0.71951	0.99146	-0.02554	-0.45267	0.99936	0.10879	144397	0.77779	-0.04962	-0.6994	0.99267	0.02631	0.36759	0.99981	-0.03932	-0.52691	0.99847	0.13433	180886	0.54196	-0.02408	-0.21198	0.99999	0.05185	0.78181	0.98674	-0.01378	-0.06459	1	-0.1584
ENSG00000061918	225007	0.04412	0.07853	0.28289	302781	0.03969	0.08176	125501	0.87223	0.1935	217897	0.30701	0.33767	261366	0.12189	0.17642	170888	0.61007	0.09639	0.78756	0.98622	-0.20113	-158808	0.69009	-0.08939	-0.79075	0.98592	0.05478	-0.24656	0.99998	-0.10647	-121525	0.88852	-0.1865	-214707	0.32503	0.11174	0.81064	0.98397	0.25591	127629	0.86297	0.09465	0.39075	0.99972	0.01463	-0.47814	0.99912	0.14417
ENSG00000061936	221243	0.04751	0.08354	-0.03298	-0.50119	0.99885	-0.12622	-177412	0.56567	-0.15089	-228961	0.24888	0.02835	0.38508	0.99975	-0.09047	-131095	0.84713	-0.14517	-209036	0.3583	-0.09325	-130345	0.85064	-0.11792	-17975	0.54971	0.06132	0.88	0.9756	-0.0575	-0.83159	0.98172	-0.11219	-161248	0.67428	-0.02467	-0.40764	0.99965	0.15457	211593	0.34305	0.03575	0.46713	0.99923	-0.01895	-0.2728	0.99997	0.17924
ENSG00000061938	23129	0.03895	0.07071	-0.12573	-0.84735	0.97987	0.15592	0.86749	0.97731	-0.17964	-107733	0.93488	-0.18107	-120976	0.89068	-0.41677	-269378	0.09973	-0.03621	-0.15638	1	0.28165	16654	0.63931	-0.0539	-0.24207	0.99998	-0.05534	-0.37076	0.9998	-0.29103	-189296	0.48495	0.08952	0.64956	0.99509	-0.33556	-187242	0.49878	-0.33699	-199961	0.41479	-0.57268	-336909	0.01332	-0.19213	-0.9788	0.95866	-0.00143
ENSG00000061987	0.91072	0.4904	0.55333	-0.11702	-145769	0.76994	0.07912	0.80696	0.98435	0.01751	0.13133	1	0.02502	0.014	1	-0.01055	-0.01746	1	-0.05877	-0.45799	0.99931	0.19614	216054	0.3173	0.13453	15502	0.71416	0.14204	141383	0.7946	0.10646	138413	0.81056	0.05825	0.94949	0.96436	-0.06162	-0.6662	0.99437	-0.0541	-0.76605	0.98808	-0.08968	-0.79611	0.98542	-0.13789	-12115	0.89	0.00752
ENSG00000062194	127007	0.27769	0.35083	-0.09037	-193853	0.45457	-0.08004	-200795	0.40946	-0.06421	-136706	0.81946	-0.12194	-249958	0.15926	-0.07377	-144266	0.77854	-0.08596	-167681	0.63167	0.01033	-0.19078	1	0.02616	0.54547	0.99814	-0.03157	-0.58755	0.99718	0.0166	0.41048	0.99963	0.00441	0.17364	1	0.01584	0.7001	0.99263	-0.0419	-0.36264	0.99982	0.00628	0.56854	0.99765	-0.00592	0.34755	0.99986	-0.05773
ENSG00000062282	72065	0	0.00001	197653	491973	0.00002	0.66994	214127	0.32836	173234	458581	0.0001	190994	415473	0.00066	138698	36971	0.00413	0.8791	276051	0.08401	-130658	-280738	0.07434	-0.24419	-0.30562	0.99993	-0.06658	-0.38946	0.99973	-0.58955	-132021	0.84267	-109742	-238475	0.20521	10624	2487	0.16415	1.24	223379	0.2776	0.71704	152733	0.72837	0.20916	0.51461	0.99866	0.17761
ENSG00000062370	139435	0.22361	0.29383	0.03408	0.83305	0.98151	0.07779	0.50022	0.99886	-0.18694	-160097	0.68178	0.02633	-0.19391	1	-0.08757	-0.40419	0.99966	0.04871	0.797	0.9853	0.04371	-0.26971	0.99997	-0.22102	-238243	0.20661	-0.00774	-0.96436	0.96145	-0.12165	-120181	0.89364	0.01463	-0.02475	1	-0.26473	-19493	0.44785	-0.05145	-0.64755	0.99516	-0.16536	-0.85493	0.97889	-0.02908	0.24354	0.99998	0.21328
ENSG00000062485	216302	0.05237	0.09057	0.16551	188644	0.48936	-0.05249	-0.48741	0.99902	0.19694	212939	0.3352	0.03753	0.44046	0.99945	0.01294	0.28381	0.99996	-0.06859	-0.48963	0.99899	-0.218	-226332	0.26207	0.03143	0.26742	0.99997	-0.12798	-143845	0.78091	-0.15257	-151488	0.736	-0.2341	-228446	0.25148	0.24943	248908	0.16316	0.09002	0.90041	0.97261	0.06543	0.73472	0.99045	-0.0161	0.00274	1	-0.15941
ENSG00000062524	472441	0.00027	0.00118	131953	334959	0.01867	-0.13992	-0.24363	0.99998	-0.86058	-138848	0.80798	0.75948	219675	0.30245	0.21696	-0.00514	1	0.14048	125366	0.87228	-145945	-342406	0.01456	-218011	-44914	0.00034	-0.56006	-11776	0.9007	-110257	-320595	0.02834	-117906	-218659	0.31126	-0.72066	-104146	0.94414	0.89939	232058	0.23945	0.35687	0.22195	0.99999	0.28039	141404	0.79408	162006
ENSG00000062598	0.84036	0.54161	0.59995	-0.10549	-145876	0.76932	-0.05527	-0.73019	0.99076	-0.07403	-100842	0.95228	-0.12656	-185606	0.50985	-0.00653	-0.16272	1	-0.07428	-0.82005	0.98299	0.05022	0.63813	0.99555	0.03145	0.43021	0.99952	-0.02107	-0.42927	0.99953	0.09896	123609	0.88016	0.03121	0.58202	0.99733	-0.01877	-0.22563	0.99999	-0.07129	-102783	0.94775	0.04874	0.5496	0.99806	-0.01902	-0.06783	1	-0.05252
ENSG00000062650	198201	0.07471	0.1211	-0.18629	-273445	0.08983	-0.03177	-0.57801	0.99743	-0.09328	-137918	0.81317	-0.1849	-268371	0.10231	-0.10507	-153132	0.72591	-0.065	-109906	0.92861	0.15452	19939	0.41846	0.093	131478	0.84532	0.00139	0.00008	1	0.08121	110174	0.92782	0.12129	152864	0.72757	-0.06152	-0.7286	0.99087	-0.15313	-196012	0.44038	-0.07331	-0.88667	0.97465	-0.03324	-0.48076	0.99909	-0.09161
ENSG00000062716	145386	0.20149	0.27005	0.02917	0.65204	0.99499	-0.00018	0.18998	1	-0.04876	-0.99712	0.95478	-0.00242	0.25895	0.99998	0.09012	194074	0.45314	0.01922	0.46146	0.99928	-0.02935	-0.42109	0.99958	-0.07793	-16304	0.66253	-0.0316	-0.3723	0.99979	0.06095	130735	0.84881	-0.00996	-0.16739	1	-0.04858	-111947	0.92237	-0.00225	0.05872	1	0.0903	163985	0.65629	0.0194	0.2506	0.99998	0.04633
ENSG00000062725	0.46498	0.83285	0.85566	-0.08536	-133615	0.83499	-0.03297	-0.33187	0.99989	0.00225	0.05749	1	-0.03239	-0.48046	0.99909	-0.00832	-0.03326	1	-0.01111	-0.135	1	0.05238	0.92569	0.96855	0.0876	136502	0.82049	0.05297	0.81402	0.98363	0.07704	125453	0.87244	0.07424	115577	0.91045	0.03522	0.37974	0.99977	0.00059	-0.13106	1	0.02466	0.2897	0.99995	0.02186	0.19431	1	-0.03463
ENSG00000062822	150279	0.18454	0.25146	0.11121	136411	0.82095	0.1328	17739	0.56586	0.09091	123713	0.87971	-0.03247	-0.06459	1	-0.0745	-0.58485	0.99725	-0.02738	0.04966	1	0.02159	0.49593	0.99891	-0.02029	-0.10067	1	-0.14368	-135682	0.82466	-0.18571	-189047	0.48668	-0.13859	-127388	0.86403	-0.04189	-0.58095	0.99735	-0.16527	-175446	0.57912	-0.2073	-22556	0.26607	-0.16018	-167951	0.62987	-0.12338
ENSG00000063046	182351	0.10149	0.15513	-0.12614	-160186	0.68119	0.02857	0.36001	0.99983	-0.14893	-184701	0.51601	-0.14649	-172014	0.60244	-0.02561	-0.22781	0.99999	0.0031	0.21595	0.99999	0.1547	187194	0.49913	-0.02279	-0.26658	0.99997	-0.02035	-0.1296	1	0.10053	130115	0.8517	0.12924	174259	0.58718	-0.17749	-210151	0.35166	-0.17505	-198216	0.42607	-0.05418	-0.56045	0.99783	-0.02547	-0.14007	1	0.00244
ENSG00000063127	50903	0.00012	0.0006	0.61706	453781	0.00014	0.53013	368999	0.00452	0.43394	275695	0.08614	0.75242	401001	0.00138	0.40333	307889	0.0348	0.4547	313755	0.0291	-0.08694	-0.51867	0.99859	-0.18312	-164421	0.65357	0.13536	-0.14258	1	-0.21373	-135832	0.82362	-0.16236	-132009	0.84247	-0.09618	-104013	0.94446	0.2223	0.35039	0.99985	-0.1268	-0.76532	0.98807	-0.07542	-0.72668	0.99093	0.31848
ENSG00000063169	180002	0.10461	0.15898	-0.08436	-0.81118	0.98392	0.27657	120116	0.89398	0.14555	0.7731	0.98749	-0.1304	-0.90858	0.97134	-0.06854	-0.49727	0.9989	0.27093	150882	0.73968	0.36093	193381	0.45774	0.22991	154985	0.71438	-0.04604	-0.12093	1	0.01582	0.28952	0.99995	0.35529	226969	0.25886	-0.13102	-0.45556	0.99933	-0.40697	-19972	0.41639	-0.34511	-162254	0.6677	-0.00564	0.23767	0.99999	-0.27595
ENSG00000063176	164782	0.14145	0.20339	0.18177	16915	0.6218	0.17531	145826	0.7696	0.26882	226475	0.26137	0.24601	204645	0.38526	0.01599	0.05916	1	0.22031	162027	0.66918	-0.00646	-0.12095	1	0.08705	0.59896	0.99686	0.06424	0.42556	0.99955	-0.16578	-156266	0.70631	0.03854	-0.01308	1	0.09351	0.6821	0.9936	0.0707	0.51724	0.99862	-0.15932	-134949	0.82837	0.045	0.10521	1	-0.02281
ENSG00000063177	0.13876	0.9908	0.99201	-0.0498	-0.53941	0.99825	-0.06663	-0.31565	0.99992	-0.05507	-0.86524	0.9776	-0.05265	-0.54046	0.99823	-0.04896	-0.49571	0.99892	0.00436	-0.32403	0.99991	-0.01683	0.18885	1	-0.00527	-0.33406	0.99989	-0.00285	-0.00546	1	0.00084	0.01618	1	0.05416	0.18797	1	0.01156	-0.49898	0.99888	0.01397	-0.19248	1	0.01767	-0.16446	1	0.07099	-0.00347	1	0.00241
ENSG00000063180	357905	0.00291	0.00858	-0.25169	-24514	0.17759	-0.04258	-0.76518	0.98815	-0.28286	-282275	0.07118	-0.348	-344176	0.01043	-0.10331	-0.14237	1	-0.1115	-10585	0.93998	0.20911	148815	0.75209	-0.03116	-0.40033	0.99968	-0.09631	-107602	0.93522	0.14838	222941	0.2797	0.1402	132177	0.84196	-0.24028	-183436	0.52465	-0.30542	-243239	0.18516	-0.06073	0.61292	0.99643	-0.06892	-0.23295	0.99999	-0.06515
ENSG00000063241	131312	0.258	0.33037	0.01955	0.31644	0.99992	-0.06148	-0.54004	0.99824	0.09387	122159	0.88603	-0.11941	-130888	0.8481	0.04592	0.597	0.99692	0.03599	0.43356	0.9995	-0.08103	-0.83842	0.98094	0.07432	0.91196	0.97081	-0.13896	-16265	0.6651	0.02637	0.29646	0.99995	0.01644	0.13264	1	0.15534	168295	0.62755	-0.05793	-0.69492	0.99292	0.1074	10785	0.93455	0.09746	0.92927	0.96795	-0.21327
ENSG00000063244	0.38765	0.88549	0.90135	0.0114	0.24177	0.99998	0.01193	0.32024	0.99991	0.04954	106979	0.93696	-0.00979	-0.22555	0.99999	0.01447	0.31647	0.99992	-0.01479	-0.23937	0.99998	0.00054	0.09298	1	0.03815	0.83232	0.98164	-0.02119	-0.46509	0.99925	0.00307	0.08543	1	-0.02618	-0.47086	0.99919	0.03761	0.69138	0.99311	-0.02173	-0.52955	0.99843	0.00254	-0.00859	1	-0.02672	-0.53496	0.99833	-0.05933
ENSG00000063245	580982	0.00003	0.00019	-0.28278	-19931	0.419	0.33374	244093	0.18156	-0.10442	-0.6998	0.99265	-0.319	-216577	0.31434	-0.04573	-0.32589	0.9999	0.26894	185302	0.51191	0.61652	432478	0.00031	0.17836	127087	0.86537	-0.03622	-0.18997	1	0.23705	157671	0.69738	0.55172	375854	0.00325	-0.43816	-307679	0.03418	-0.65274	-446906	0.00016	-0.37948	-264202	0.11356	-0.06481	-0.58539	0.99724	-0.21458
ENSG00000063322	0.93966	0.47006	0.5344	0.04796	111304	0.92438	0.03578	0.75626	0.98887	0.09861	219088	0.30032	0.04587	0.99571	0.9551	0.073	165793	0.64429	0.05067	0.99881	0.95442	-0.01218	-0.29142	0.99995	0.05065	109489	0.92985	-0.00209	-0.09408	1	0.02504	0.58982	0.99712	0.00271	-0.07024	1	0.06283	131909	0.84327	0.01009	0.19705	1	0.03723	0.83775	0.98101	0.01489	0.21496	0.99999	-0.05274
ENSG00000063587	0.65558	0.68555	0.7275	-0.05518	-0.65343	0.99493	-0.0138	0.07646	1	0.04791	0.6012	0.9968	-0.02148	-0.45271	0.99936	0.0052	-0.14681	1	0.1175	104075	0.94456	0.04137	0.68407	0.99349	0.10308	122778	0.88353	0.0337	0.17307	1	0.06037	0.4798	0.9991	0.17268	166293	0.64096	0.06171	0.48499	0.99904	-0.00767	-0.49638	0.99891	0.019	-0.21055	0.99999	0.13131	0.90126	0.97248	-0.06938
ENSG00000063601	123533	0.29438	0.36797	-0.01603	-0.11463	1	-0.01957	-0.20941	0.99999	-0.07306	-0.88409	0.97502	-0.18644	-223359	0.27741	-0.11773	-124525	0.87637	-0.0824	-111796	0.92286	-0.00353	-0.10114	1	-0.05702	-0.76752	0.98796	-0.1704	-211259	0.34506	-0.1017	-112956	0.91917	-0.06637	-100361	0.95335	-0.05349	-0.62423	0.99606	-0.16687	-189497	0.48362	-0.09816	-0.96901	0.96063	-0.06284	-0.85089	0.97944	-0.11338
ENSG00000063660	203021	0.06821	0.11235	0.01547	0.10951	1	0.25502	235184	0.21953	0.08121	0.82263	0.98271	-0.07179	-0.70328	0.99245	-0.08879	-0.669	0.99424	-0.00825	0.16294	1	0.23954	225454	0.2665	0.06574	0.71706	0.99162	-0.08727	-0.81483	0.98354	-0.10427	-0.77539	0.9873	-0.02372	0.05929	1	-0.17381	-155347	0.71211	-0.32681	-299998	0.04302	-0.34381	-287386	0.06177	-0.26327	-209574	0.3551	-0.153
ENSG00000063761	604685	0.00002	0.00013	0.27565	240154	0.1978	-0.10796	-196044	0.44021	0.1752	147716	0.7586	0.06389	0.6082	0.99658	-0.06241	-0.90602	0.97174	-0.1672	-254112	0.14479	-0.38361	-417615	0.00059	-0.10045	-0.87785	0.97589	-0.21176	-170114	0.6153	-0.33807	-32038	0.02303	-0.44286	-482554	0.00003	0.28316	327481	0.01829	0.17185	244853	0.17863	0.04555	104365	0.94383	-0.05924	-0.47611	0.99914	-0.11131
ENSG00000063854	128954	0.26868	0.34158	0.02183	0.33618	0.99989	-0.05018	-0.73192	0.99065	0.09925	135915	0.8235	-0.03691	-0.45776	0.99931	-0.08373	-0.93807	0.96642	0.06365	0.70959	0.99208	-0.07201	-104941	0.94237	0.07741	103095	0.94699	-0.05875	-0.79359	0.98566	-0.10557	-126132	0.86954	0.04181	0.39114	0.99972	0.14942	200283	0.41273	0.01326	0.29697	0.99994	-0.03356	-0.18453	1	0.11382	137347	0.81614	-0.13616
ENSG00000063978	111326	0.35969	0.43109	-0.05829	-122191	0.8859	0.00116	0.02795	1	-0.09562	-179306	0.55274	-0.07865	-145997	0.76863	-0.01097	-0.14346	1	-0.01059	-0.28431	0.99996	0.05944	117525	0.9036	-0.03733	-0.58625	0.99722	-0.02036	-0.2654	0.99997	0.04732	102999	0.94723	0.0477	0.89068	0.97407	-0.09678	-171133	0.6084	-0.07981	-140042	0.80189	-0.01212	-0.16205	1	-0.01174	-0.29552	0.99995	0.01697
ENSG00000064012	317407	0.00664	0.01695	0.4054	30539	0.03706	0.18272	143712	0.7816	0.35387	261237	0.12274	0.41945	312552	0.0299	0.19639	203923	0.39003	0.0258	0.43775	0.99947	-0.22267	-143166	0.78465	-0.05153	-0.40084	0.99968	0.01405	0.22642	0.99999	-0.20901	-0.96828	0.96071	-0.3796	-255202	0.14171	0.17114	103196	0.94666	0.23673	158514	0.69198	0.01367	0.49588	0.99891	-0.15693	-0.99468	0.95526	0.06558
ENSG00000064042	50669	0.00014	0.00067	-0.21384	-240235	0.19744	0.04504	0.01086	1	-0.39247	-433081	0.0003	-0.15689	-16202	0.66923	-0.23251	-269512	0.09945	-0.05686	-0.27349	0.99997	0.25888	226908	0.25915	-0.17863	-196928	0.43443	0.05695	0.7654	0.98814	-0.01867	-0.41641	0.9996	0.15698	200537	0.41114	-0.43751	-409032	0.00085	-0.20193	-153392	0.7243	-0.27755	-254924	0.14206	-0.1019	-0.2694	0.99997	0.23558
ENSG00000064102	0.85464	0.53095	0.59062	-0.08229	-121317	0.88934	-0.11833	-179132	0.55395	-0.05981	-0.78537	0.98642	-0.09881	-135494	0.82562	-0.08451	-129137	0.8562	-0.13941	-191542	0.46994	-0.03604	-0.64615	0.99523	0.02248	0.40548	0.99966	-0.01652	-0.18097	1	-0.00222	-0.11562	1	-0.05712	-0.73238	0.99061	0.05852	101815	0.95004	0.01952	0.45535	0.99933	0.03382	0.51799	0.99861	-0.02109	-0.06093	1	-0.039
ENSG00000064115	116995	0.32821	0.4011	-0.00779	-0.03591	1	-0.04678	-0.85473	0.97895	-0.05898	-104915	0.94243	0.04962	0.61399	0.9964	0.05475	118096	0.90153	0.0185	0.41396	0.99962	-0.03898	-0.81882	0.98312	-0.05118	-10083	0.9523	0.05741	0.64584	0.99525	0.06255	121003	0.89057	0.02629	0.44744	0.9994	-0.0122	-0.14319	1	0.09639	140174	0.80117	0.10153	193214	0.45883	0.06528	121678	0.88793	0.10859
ENSG00000064201	523306	0.00009	0.00049	10599	440835	0.00038	0.40061	244348	0.18425	0.95203	34915	0.01046	107129	3.57	0.00856	0.83195	333701	0.01679	0.45929	150144	0.74391	-0.65928	-18705	0.50309	-0.10787	-0.86237	0.97731	0.01139	-0.59425	0.99685	-0.22794	-100779	0.95143	-0.6006	-284641	0.07278	0.55141	100377	0.95259	0.67068	120788	0.89011	0.43134	0.85628	0.9784	0.05868	-0.93699	0.96623	0.11926
ENSG00000064205	321316	0.0062	0.01601	-0.06036	-0.16194	1	0.07625	0.56575	0.99772	-0.28194	-127613	0.86306	-0.01148	0.17378	1	0.16945	0.86361	0.97782	0.63289	296123	0.04817	0.13661	0.72331	0.99122	-0.22158	-11267	0.92009	0.04888	0.33548	0.99989	0.22981	102591	0.94821	0.69325	313923	0.02819	-0.35819	-176687	0.57062	-0.08773	-0.39603	0.9997	0.0932	0.27235	0.99997	0.55664	227306	0.2571	0.27046
ENSG00000064218	587493	0.00003	0.00017	0.67578	344917	0.01076	0.66929	353527	0.00799	0.46459	298942	0.04551	125515	480498	0.00005	0.53673	312375	0.03052	0.77812	432495	0.00035	-0.00649	0.30029	0.99994	-0.21119	-0.51882	0.99858	0.57937	172115	0.60257	-0.13905	-0.29756	0.99994	0.10234	0.86735	0.97715	-0.2047	-0.79428	0.98548	0.58587	13746	0.8149	-0.13255	-0.58026	0.99734	0.10884	0.52251	0.99852	0.79056
ENSG00000064225	655135	0.00001	0.00006	-0.14696	-123268	0.88154	-0.03759	-0.64633	0.99522	0.61176	463581	0.00007	0.12016	0.24728	0.99998	0.05808	0.96891	0.96064	0.10929	108061	0.93395	0.10937	0.49568	0.99892	0.75872	574295	0	0.26711	140528	0.79925	0.20504	214373	0.32692	0.25624	226103	0.26325	0.64935	492798	0.00002	0.15775	0.84299	0.98039	0.09567	152254	0.73132	0.14688	163139	0.66188	-0.4916
ENSG00000064300	315413	0.00693	0.01754	0.02315	0.62122	0.99615	0.49458	207999	0.36496	0.42182	239179	0.20242	0.5945	284924	0.06671	0.62848	285702	0.06515	0.73443	298917	0.04485	0.47143	150295	0.74319	0.39867	176095	0.5748	0.57135	226187	0.26346	0.60533	225155	0.26858	0.71128	240211	0.19813	-0.07276	0.16952	1	0.09992	0.69524	0.99288	0.1339	0.65523	0.99484	0.23985	0.81608	0.98337	0.17268
ENSG00000064309	793738	0	0.00001	-0.07434	-0.30885	0.99993	0.31047	22848	0.25144	-0.34291	-239503	0.20062	0.12909	0.84987	0.97955	0.40578	295282	0.0495	0.46566	323774	0.0207	0.38481	2.55	0.14195	-0.26858	-206153	0.37596	0.20342	11316	0.91849	0.48012	321803	0.02206	0.53999	35142	0.00808	-0.65338	-439874	0.00022	-0.18138	-13807	0.81234	0.09531	0.55195	0.99801	0.15519	0.80911	0.98413	0.472
ENSG00000064313	108689	0.3751	0.44581	-0.13045	-146012	0.76853	0.01033	0.1085	1	-0.09831	-0.99056	0.95619	0.01798	0.08791	1	-0.15206	-158925	0.68934	-0.08118	-127497	0.86356	0.14078	146003	0.76858	0.03214	0.43877	0.99946	0.14843	146273	0.76701	-0.0216	-0.16824	1	0.04927	0.14456	1	-0.10864	-102332	0.94881	0.00765	-0.02103	1	-0.16239	-157953	0.69557	-0.09151	-129076	0.85646	0.11629
ENSG00000064393	16475	0.14162	0.2036	-0.10781	-114943	0.91262	0.03009	0.26603	0.99997	-0.02612	-0.2664	0.99997	-0.23145	-250172	0.15849	-0.02843	-0.39176	0.99972	-0.10793	-0.8662	0.97748	0.1379	134678	0.82974	0.08169	0.87028	0.97693	-0.12364	-136591	0.82005	0.07938	0.70605	0.99229	-0.00012	0.22755	0.99999	-0.05621	-0.51398	0.99867	-0.26154	-261725	0.12068	-0.05853	-0.62398	0.99607	-0.13802	-107509	0.9355	-0.20533
ENSG00000064419	276152	0.01573	0.03412	-0.16981	-337452	0.01308	-0.13229	-256214	0.13775	-0.11268	-216246	0.31617	-0.18023	-355137	0.00703	-0.12939	-256425	0.13707	-0.12011	-223791	0.2751	0.03752	0.60739	0.99661	0.05713	117067	0.90524	-0.01041	-0.2215	0.99999	0.04042	0.66426	0.99446	0.04971	0.9871	0.95694	0.01961	0.4999	0.99886	-0.04794	-0.80787	0.98426	0.0029	0.04304	1	0.01218	0.34923	0.99986	-0.06754
ENSG00000064490	1009497	0	0	0.2119	291396	0.0552	-0.21085	-295908	0.04847	0.27067	353353	0.00751	0.00286	0.10766	1	-0.08151	-0.94552	0.96509	-0.09299	-138877	0.80811	-0.42275	-569609	0	0.05877	0.67069	0.99416	-0.20904	-272354	0.09246	-0.29341	-374492	0.00342	-0.30489	-419324	0.00055	0.48152	622022	0	0.21371	298102	0.04551	0.12934	196005	0.44042	0.11786	154914	0.71482	-0.26781
ENSG00000064545	261215	0.02136	0.04369	-0.07369	-107656	0.93509	-0.02343	0.06233	1	0.01072	-0.06381	1	-0.18145	-255559	0.1399	-0.1766	-265528	0.10988	-0.03469	-0.69735	0.99278	0.05026	107094	0.93665	0.08441	0.99815	0.95456	-0.10776	-149715	0.74673	-0.10291	-162996	0.66282	0.039	0.33008	0.9999	0.03415	-0.12134	1	-0.15802	-245751	0.17504	-0.15318	-255361	0.14055	-0.01127	-0.71847	0.99153	-0.19217
ENSG00000064547	232997	0.03695	0.06775	0.68586	283486	0.07208	0.26437	148217	0.75541	0.33258	216531	0.31692	0.65568	304135	0.04125	0.15094	114191	0.91481	0.1544	173948	0.58971	-0.42149	-121451	0.88812	-0.35328	-0.70523	0.9922	-0.03018	0.32342	0.99991	-0.53491	-167058	0.63625	-0.53146	-116026	0.90829	0.0682	0.55021	0.99802	0.39131	148587	0.75302	-0.11343	-0.39148	0.99972	-0.10997	0.12607	1	0.3231
ENSG00000064601	712952	0	0.00002	0.23055	416678	0.00061	0.00734	0.5674	0.99768	0.27738	50359	0.00001	0.09484	166992	0.63628	0.13804	246911	0.17058	0.03481	0.5209	0.99857	-0.22322	-33546	0.01399	0.04682	0.92533	0.96862	-0.13571	-244423	0.18025	-0.09252	-151037	0.73875	-0.19575	-345577	0.00988	0.27004	418194	0.00057	0.0875	1012	0.95146	0.1307	178605	0.55753	0.02747	-0.05183	1	-0.18254
ENSG00000064607	630362	0.00001	0.00008	0.11763	184924	0.51448	-0.15411	-236682	0.21276	-0.03556	-0.49226	0.99896	0.04039	0.44531	0.99941	-0.16866	-245062	0.17773	-0.21325	-301458	0.0412	-0.27174	-4102	0.00081	-0.15319	-232197	0.2333	-0.07724	-138648	0.80933	-0.28629	-421576	0.0005	-0.33088	-477518	0.00004	0.11855	187995	0.4937	0.1945	276219	0.08354	-0.01455	-0.04309	1	-0.05914	-0.58085	0.99736	0.07596
ENSG00000064651	398239	0.00127	0.00434	-0.23591	-251749	0.15287	-0.06326	-10851	0.93268	-0.3013	-280562	0.07442	-0.4496	-440442	0.00021	-0.24425	-247771	0.16733	-0.12361	-116684	0.9066	0.17265	126728	0.86695	-0.06539	-0.31792	0.99992	-0.2137	-192608	0.46282	-0.00834	-0.05671	1	0.1123	125238	0.87336	-0.23803	-154942	0.71465	-0.38634	-304779	0.03731	-0.18099	-127303	0.86443	-0.06035	-0.04745	1	-0.14831
ENSG00000064652	322352	0.00608	0.01573	-0.12895	-236549	0.21344	-0.20122	-266212	0.10811	-0.26379	-40917	0.00085	-0.15708	-266417	0.10757	-0.13757	-210014	0.35249	-0.18771	-32379	0.02064	-0.07227	-0.43124	0.99951	-0.13485	-173147	0.59475	-0.02813	-0.38772	0.99974	-0.00862	0.19391	1	-0.05876	-0.93511	0.96693	-0.06257	-120796	0.89137	0.04414	0.04882	1	0.06365	0.60184	0.99678	0.01351	-0.46189	0.99928	0.10671
ENSG00000064655	832917	0	0	-0.02995	-0.97261	0.9598	0.96982	265684	0.11204	0.13835	0.57829	0.99741	0.25407	116939	0.90543	14321	458925	0.00013	121769	408465	0.00104	0.99977	337825	0.01392	0.1683	147433	0.76014	0.28402	201917	0.40341	146205	525755	0.00001	124764	480448	0.00005	-0.83147	-210012	0.3545	-0.71575	-152954	0.72686	0.46228	172932	0.59702	0.24787	118389	0.89983	0.11572
ENSG00000064666	373398	0.00206	0.00645	0.43907	256248	0.13777	0.43317	242652	0.18748	0.49321	282933	0.0699	0.89366	398809	0.00132	0.72041	368391	0.00433	0.42749	27722	0.08146	-0.00589	0.0196	1	0.05414	0.31214	0.99993	0.45459	162988	0.66288	0.28135	121828	0.88732	-0.01157	0.24174	0.99998	0.06004	0.27648	0.99996	0.46049	153793	0.72181	0.28724	113913	0.91603	-0.00568	0.20937	0.99999	0.40045
ENSG00000064687	447913	0.00046	0.00186	0.18918	134556	0.83033	-0.18981	-0.69717	0.99279	-0.31044	-154551	0.71709	0.16235	101489	0.95079	-0.59194	-301971	0.04061	-0.22801	-120721	0.89167	-0.37898	-196713	0.43583	-0.49961	-286799	0.0628	-0.02683	-0.28388	0.99996	-0.78112	-430654	0.00033	-0.41719	-251127	0.15512	-0.12063	-0.76215	0.9884	0.35215	163319	0.66069	-0.40214	-217012	0.31189	-0.0382	-0.46395	0.99926	0.47278
ENSG00000064692	198974	0.07334	0.11921	0.18637	0.83889	0.98081	0.07155	0.64444	0.99528	0.10661	11039	0.92701	0.51341	235414	0.22026	0.31787	238918	0.20407	0.44571	24937	0.16265	-0.11482	-0.14674	1	-0.07976	0.25638	0.99998	0.32704	153919	0.72095	0.1315	149839	0.74588	0.25934	162866	0.66375	0.03505	0.392	0.99972	0.44186	161923	0.66994	0.24632	157855	0.6962	0.37416	170431	0.61334	0.4068
ENSG00000064703	0.26779	0.95081	0.95708	-0.0328	-0.37967	0.99977	0.06745	0.79093	0.9859	0.02197	0.07253	1	0.0073	-0.0738	1	0.00735	-0.2027	0.99999	0.02209	-0.27445	0.99997	0.10025	113654	0.91689	0.05477	0.43972	0.99945	0.0401	0.28758	0.99995	0.04015	0.16354	1	0.0549	0.09369	1	-0.04548	-0.7025	0.99249	-0.06015	-0.8252	0.98243	-0.0601	-0.95156	0.96397	-0.04536	-10211	0.94934	-0.01468
ENSG00000064726	171201	0.12539	0.18436	-0.25258	-260549	0.12423	-0.08318	-0.85808	0.97853	-0.24629	-240973	0.19433	-0.15541	-157726	0.69703	-0.18252	-172053	0.60217	-0.08659	-0.71617	0.99167	0.1694	159393	0.68632	0.0063	0.16138	1	0.09718	101268	0.9513	0.07007	0.76016	0.98856	0.16599	17626	0.57354	-0.1631	-142309	0.7895	-0.07222	-0.63163	0.99579	-0.09933	-0.80502	0.98455	-0.00341	0.14332	1	0.09088
ENSG00000064763	273242	0.01657	0.03556	0.24269	181606	0.53731	0.09732	122024	0.88644	0.22847	173605	0.59177	0.58416	309987	0.03266	0.36545	314663	0.02801	0.36343	277888	0.08062	-0.14537	-0.50057	0.99885	-0.01421	-0.05674	1	0.34147	142369	0.78899	0.12276	134413	0.83091	0.12074	0.97695	0.95894	0.13115	0.43944	0.99945	0.48684	183316	0.52585	0.26813	177909	0.5625	0.2661	142552	0.78805	0.35569
ENSG00000064932	114191	0.34356	0.41582	-0.04585	-0.19567	1	0.27836	198151	0.42645	0.1213	0.95817	0.96273	0.03049	0.24771	0.99998	0.05605	0.58097	0.99735	0.17782	126667	0.86722	0.32421	216009	0.31751	0.16714	114645	0.91362	0.07634	0.43718	0.99947	0.1019	0.76695	0.98801	0.22367	145091	0.77383	-0.15707	-105395	0.94119	-0.24787	-170291	0.6141	-0.22231	-136848	0.81872	-0.10055	-0.72609	0.99104	-0.0908
ENSG00000064933	0.59567	0.73317	0.76856	0.03841	0.53818	0.99827	-0.03048	-0.71026	0.99203	-0.06683	-100343	0.95339	-0.03455	-0.37584	0.99978	-0.03612	-0.55886	0.99787	0.00894	0.28861	0.99995	-0.06889	-12028	0.89335	-0.10524	-151052	0.73865	-0.07296	-0.88242	0.97525	-0.07453	-10689	0.93719	-0.02946	-0.23491	0.99999	-0.03635	-0.23811	0.99998	-0.00407	0.32769	0.9999	-0.00564	0.16528	1	0.03942	0.95826	0.96271	0.03228
ENSG00000064961	837373	0	0	0.33681	419273	0.00055	0.02755	0.39425	0.99971	0.32905	411115	0.00078	0.47467	546125	0	0.15042	185346	0.51162	0.11793	137217	0.81682	-0.30926	-354817	0.00711	-0.00777	-0.02246	1	0.13786	138823	0.8084	-0.18639	-21689	0.31254	-0.21888	-266044	0.10848	0.3015	347787	0.00914	0.44712	476294	0.00004	0.12287	136738	0.81929	0.09038	0.91579	0.97019	0.14563
ENSG00000064989	0.90843	0.49184	0.55464	0.09295	0.40432	0.99966	-0.07515	-0.45737	0.99932	0.05426	0.35233	0.99985	0.33995	180558	0.54424	-0.02534	-0.04156	1	0.07999	0.49683	0.9989	-0.1681	-0.82921	0.98198	-0.03869	-0.04514	1	0.247	140701	0.79831	-0.11829	-0.43055	0.99952	-0.01296	0.09991	1	0.12941	0.77349	0.98746	0.4151	212841	0.33584	0.04982	0.40312	0.99967	0.15514	0.90849	0.97135	0.28569
ENSG00000064995	159701	0.15545	0.21933	-0.11659	-246751	0.17119	-0.08653	-231381	0.23717	-0.11696	-239062	0.20237	-0.10423	-231404	0.2371	-0.10967	-208595	0.36096	-0.10362	-222655	0.28108	0.03006	-0.0013	1	-0.00037	0.03791	1	0.01236	0.09006	1	0.00692	0.28994	0.99995	0.01297	0.14941	1	-0.03043	0.03683	1	-0.0177	0.08585	1	-0.02314	0.27382	0.99997	-0.01709	0.14206	1	0.01273
ENSG00000064999	195857	0.07848	0.12622	0.09395	0.88814	0.97444	0.0964	0.72953	0.99081	-0.20157	-205269	0.38132	-0.07188	-0.80571	0.98448	0.0146	0.23622	0.99999	-0.03055	-0.29741	0.99994	0.00246	-0.10356	1	-0.29552	-292741	0.05309	-0.16583	-167978	0.62967	-0.07934	-0.61417	0.9964	-0.1245	-114645	0.91362	-0.29798	-264636	0.11235	-0.16829	-147434	0.76026	-0.0818	-0.47823	0.99912	-0.12696	-0.98339	0.95771	0.12969
ENSG00000065000	187485	0.09211	0.14344	-0.10566	-14352	0.78275	-0.04274	-0.51485	0.99866	-0.00987	-0.10084	1	-0.2101	-283993	0.0678	-0.04598	-0.57719	0.99745	-0.0873	-108344	0.93315	0.06292	0.83307	0.98155	0.09579	131903	0.84329	-0.10444	-14222	0.79	0.05968	0.79112	0.98589	0.01836	0.28061	0.99996	0.03287	0.41482	0.99961	-0.16736	-215998	0.31757	-0.00324	-0.05152	1	-0.04456	-0.53202	0.99838	-0.20023
ENSG00000065029	1275495	0	0	-0.27605	-436118	0.00026	0.09462	124852	0.875	-0.27178	-42794	0.00038	-0.31619	-478205	0.00004	-0.01924	-0.17833	1	0.02405	0.26065	0.99997	0.37066	535625	0	0.00427	0.02137	1	-0.04015	-0.46837	0.99922	0.25681	398902	0.0013	0.3001	442283	0.0002	-0.36639	-526879	0	-0.41081	-574279	0	-0.11386	-136372	0.82117	-0.07056	-0.95237	0.96383	-0.04442
ENSG00000065054	646752	0.00001	0.00006	0.46344	492563	0.00002	0.1756	184428	0.51784	0.50741	530124	0	0.33746	367371	0.00448	0.2457	24606	0.17385	0.30708	284045	0.0677	-0.28784	-277851	0.08001	0.04397	0.44238	0.99944	-0.12598	-121166	0.88994	-0.21774	-223338	0.27748	-0.15636	-184692	0.51605	0.33181	315902	0.0265	0.16186	162073	0.66888	0.07009	0.55412	0.99797	0.13148	0.91747	0.96992	-0.16995
ENSG00000065057	299054	0.00966	0.02298	0.2592	281142	0.07335	-0.03826	-0.29385	0.99995	0.21808	243206	0.18521	0.21299	250901	0.15598	0.11807	118533	0.89992	0.1787	205852	0.37777	-0.29746	-292308	0.05382	-0.04112	-0.33041	0.9999	-0.04621	-0.19341	1	-0.14112	-153389	0.72432	-0.0805	-0.68564	0.99341	0.25634	256328	0.13748	0.25126	263881	0.11457	0.15634	139398	0.80533	0.21696	221691	0.28628	-0.00509
ENSG00000065060	0.76442	0.59955	0.65127	0.03317	0.22755	0.99999	0.06658	0.39953	0.99969	0.09179	0.84474	0.98019	-0.05797	-0.88329	0.97514	-0.0393	-0.37331	0.99979	-0.09042	-0.79433	0.98559	0.03341	0.18499	1	0.05862	0.61662	0.99632	-0.09114	-109912	0.9286	-0.07247	-0.58959	0.99713	-0.12359	-100785	0.95241	0.02521	0.3983	0.99969	-0.12455	-121637	0.8881	-0.10588	-0.73454	0.99047	-0.157	-113233	0.91828	-0.14977
ENSG00000065135	341022	0.00382	0.01072	0.21198	223628	0.27601	0.08573	0.89602	0.97327	0.17952	194386	0.45109	0.40688	411707	0.00076	0.24324	273769	0.08913	0.1277	147676	0.75883	-0.12625	-121241	0.88964	-0.03246	-0.25484	0.99998	0.1949	196093	0.43989	0.03126	0.56371	0.99776	-0.08428	-0.70004	0.99263	0.09378	0.95335	0.96364	0.32115	303684	0.0386	0.15751	171709	0.60451	0.04197	0.52119	0.99856	0.22737
ENSG00000065150	29252	0.01119	0.02586	-0.19164	-282644	0.07034	-0.04609	-0.58652	0.99721	-0.19383	-280109	0.07533	-0.20319	-287081	0.06226	-0.19351	-257232	0.13447	-0.07996	-0.92888	0.96802	0.14554	20683	0.3717	-0.00219	-0.01385	1	-0.01155	-0.06983	1	-0.00187	0.11413	1	0.11168	175722	0.5772	-0.14774	-205563	0.3795	-0.15709	-211649	0.34272	-0.14741	-186426	0.5043	-0.03387	-0.31729	0.99992	-0.00936
ENSG00000065154	1756183	0	0	-0.3158	-449476	0.00014	0.12588	145931	0.76901	-0.44534	-620734	0	-0.30194	-414502	0.00067	-0.0106	-0.05573	1	0.07085	0.86738	0.97732	0.44168	567704	0	-0.12954	-17858	0.5577	0.01386	0.28064	0.99996	0.3052	425974	0.00041	0.38665	516842	0	-0.57122	-726996	0	-0.42783	-533228	0	-0.13648	-145835	0.76956	-0.05503	-0.58684	0.9972	0.14339
ENSG00000065183	0.40027	0.87736	0.89436	-0.10446	-116455	0.9074	-0.05645	-0.8619	0.97804	-0.0035	-0.01459	1	-0.05702	-0.63718	0.99558	-0.05714	-0.95044	0.96418	-0.02892	-0.58259	0.99731	0.04801	0.22977	0.99999	0.10095	111997	0.92222	0.04744	0.48308	0.99907	0.04731	0.17342	1	0.07554	0.5422	0.9982	0.05294	0.82845	0.98207	-0.00057	0.23296	0.99999	-0.0007	-0.05922	1	0.02753	0.28749	0.99995	-0.05352
ENSG00000065243	459781	0.00035	0.00149	-0.26225	-281089	0.07341	0.15596	14632	0.76675	-0.18174	-195005	0.44701	-0.22643	-243548	0.1838	-0.0378	-0.28963	0.99995	0.01578	0.16161	1	0.41821	405993	0.00097	0.0805	0.80744	0.9843	0.03582	0.28869	0.99995	0.22445	2414	0.19256	0.27802	286365	0.06355	-0.33771	-324304	0.02029	-0.38239	-368268	0.00434	-0.19376	-168491	0.62624	-0.14018	-126555	0.8677	-0.04469
ENSG00000065268	109916	0.36808	0.43918	0.11191	137461	0.81555	0.01277	0.02991	1	0.09702	0.84875	0.9797	-0.06254	-0.84335	0.98035	-0.01415	0.15883	1	0.11049	0.99858	0.95447	-0.09914	-126608	0.86747	-0.01489	-0.50431	0.99881	-0.17444	-21914	0.30004	-0.12606	-11589	0.90938	-0.00141	-0.32067	0.99991	0.08425	0.76997	0.98776	-0.07531	-0.82434	0.98253	-0.02692	0.12128	1	0.09772	0.91927	0.96963	-0.15955
ENSG00000065308	355699	0.00304	0.00888	0.02868	0.58174	0.99733	0.14355	195424	0.44426	0.12473	173399	0.59303	0.25301	278232	0.07927	0.27748	341636	0.01135	0.28521	330947	0.01631	0.11487	140198	0.80104	0.09605	115415	0.911	0.22433	221332	0.2882	0.24881	283902	0.06802	0.25654	273584	0.08957	-0.01882	-0.29082	0.99995	0.10946	0.74364	0.98982	0.13393	132599	0.83994	0.14166	122221	0.88577	0.12828
ENSG00000065320	420451	0.00079	0.00292	0.27901	186508	0.50379	0.5549	371662	0.00383	0.28344	234218	0.224	0.48241	290458	0.05676	0.54515	368604	0.0043	0.59266	385301	0.00226	0.27589	197623	0.42996	0.00443	0.4907	0.99898	0.2034	113274	0.91812	0.26614	187448	0.49745	0.31365	2033	0.39369	-0.27146	-149862	0.74583	-0.07249	-0.82757	0.98216	-0.00975	-0.1596	1	0.03776	-0.02619	1	0.19897
ENSG00000065357	324366	0.00544	0.01433	0.89726	331292	0.01626	0.26809	0.9897	0.95636	0.61464	205102	0.38257	0.96097	316598	0.0262	0.28346	138111	0.81212	0.14324	0.4708	0.99919	-0.62917	-216836	0.31317	-0.28262	-119151	0.89756	0.06371	0.05992	1	-0.6138	-191277	0.47186	-0.75402	-278191	0.07963	0.34655	0.98359	0.95763	0.69288	211066	0.34654	0.01537	0.32388	0.99991	-0.12485	-0.5259	0.99848	0.34633
ENSG00000065361	26286	0.02042	0.04211	0.40815	180454	0.54513	-0.04406	120077	0.89407	-0.44779	-117335	0.90421	0.03175	0.99512	0.95515	-0.29532	-0.99388	0.95544	-0.26629	-0.66333	0.99449	-0.45221	-0.60337	0.99672	-0.85594	-288939	0.05967	-0.37641	-0.77251	0.98751	-0.70347	-271136	0.09597	-0.67444	-241218	0.19391	-0.40373	-231157	0.23866	0.07581	-0.17983	1	-0.25125	-212865	0.33592	-0.22223	-181709	0.53649	0.47954
ENSG00000065413	354711	0.00311	0.00905	-0.10706	-114836	0.91294	-0.38215	-326195	0.01914	-0.07579	-0.52898	0.99843	0.04243	0.10393	1	-0.32322	-3021	0.04056	-0.24614	-17055	0.61237	-0.2751	-214237	0.3278	0.03127	0.59278	0.99704	0.14949	11741	0.90397	-0.21616	-186914	0.50108	-0.13909	-0.56627	0.9977	0.30636	26708	0.10591	0.42459	315212	0.02723	0.05893	0.31206	0.99993	0.13601	157684	0.69729	0.11822
ENSG00000065427	0.67199	0.67247	0.71577	-0.03161	-0.5167	0.99863	-0.06607	-0.97116	0.9602	-0.02589	-0.55622	0.99792	-0.10788	-172445	0.5995	-0.04901	-0.66316	0.99451	-0.00053	-0.04769	1	-0.03446	-0.48795	0.99901	0.00572	-0.04664	1	-0.07627	-121643	0.88808	-0.01739	-0.17235	1	0.03109	0.44403	0.99942	0.04018	0.43832	0.99946	-0.04181	-0.65594	0.99483	0.01707	0.30347	0.99994	0.06555	0.88602	0.97474	-0.08199
ENSG00000065457	449523	0.00044	0.00179	0.22585	201556	0.40473	-0.18441	-248975	0.16301	0.10169	0.84789	0.97979	0.07079	0.75641	0.98885	-0.05145	-0.9392	0.96621	-0.05951	-155033	0.71408	-0.41026	-431453	0.00033	-0.12416	-11128	0.92443	-0.15506	-116111	0.90857	-0.27729	-284819	0.06642	-0.28536	-345951	0.0098	0.2861	318652	0.02438	0.25521	306125	0.03594	0.13297	151616	0.73521	0.1249	0.94989	0.96427	-0.0309
ENSG00000065485	420777	0.0007	0.00265	0.40768	309576	0.03237	0.19288	172408	0.59978	0.37249	279255	0.07724	0.73193	446636	0.00017	0.38913	33573	0.01393	0.24192	216132	0.31694	-0.2148	-120295	0.89328	-0.03519	-0.2596	0.99997	0.32425	159359	0.68654	-0.01855	0.30908	0.99993	-0.16576	-0.89981	0.97269	0.17962	0.94152	0.96579	0.53905	265821	0.10938	0.19626	148206	0.75569	0.04904	0.33596	0.99989	0.35943
ENSG00000065491	0.22669	0.96724	0.9716	0.05926	0.44736	0.9994	0.01819	-0.10885	1	0.06923	0.4898	0.99899	0.05587	0.38201	0.99976	0.03532	0.19084	1	-0.03225	-0.46285	0.99927	-0.04107	-0.52387	0.99852	0.00997	0.05043	1	-0.00339	-0.04665	1	-0.02394	-0.24053	0.99998	-0.09152	-0.89108	0.974	0.05104	0.5613	0.99782	0.03768	0.46071	0.99929	0.01713	0.28269	0.99996	-0.05044	-0.32616	0.9999	-0.01336
ENSG00000065518	265245	0.01968	0.04087	0.08939	117788	0.90264	0.04824	0.53682	0.9983	0.27814	320174	0.02314	-0.01251	0.03657	1	0.18282	211922	0.34115	0.09794	103838	0.94516	-0.04115	-0.56753	0.99768	0.18875	204643	0.38521	-0.1019	-113478	0.91749	0.09343	10026	0.95358	0.00855	-0.07935	1	0.2299	247617	0.16791	-0.06075	-0.49904	0.99888	0.13458	148055	0.7566	0.0497	0.46776	0.99922	-0.29065
ENSG00000065526	275588	0.01592	0.03446	-0.17488	-20685	0.37158	0.01056	0.23183	0.99999	-0.03218	-0.22905	0.99999	-0.24635	-300171	0.0428	-0.15392	-167542	0.6326	-0.14916	-145288	0.77271	0.18544	216573	0.31432	0.1427	180667	0.54346	-0.07147	-0.96795	0.96084	0.02096	0.30599	0.99993	0.02572	0.51961	0.99859	-0.04274	-0.44288	0.99943	-0.25691	-303797	0.03843	-0.16448	-179314	0.55269	-0.15973	-15918	0.68769	-0.21417
ENSG00000065534	393216	0.00126	0.0043	0.32771	168477	0.62632	0.569	281635	0.07229	0.39615	207736	0.36617	0.84703	394179	0.00158	0.77622	384682	0.0023	0.58675	288533	0.05979	0.24129	123618	0.88013	0.06844	0.4218	0.99957	0.51932	233603	0.22677	0.4485	223725	0.27544	0.25904	126384	0.86845	-0.17285	-0.82084	0.98291	0.27803	102209	0.94911	0.20721	0.92564	0.96857	0.01775	-0.00345	1	0.45088
ENSG00000065548	153461	0.17426	0.24025	-0.09982	-200355	0.41227	-0.06144	-133031	0.83785	-0.05772	-136413	0.82096	-0.06515	-137637	0.81464	-0.07349	-137613	0.81476	-0.15346	-293013	0.05268	0.03837	0.55155	0.99802	0.0421	0.61326	0.99642	0.03467	0.59701	0.99692	0.02633	0.53932	0.99826	-0.05364	-101811	0.95005	0.00373	0.03156	1	-0.0037	0.01741	1	-0.01204	-0.0207	1	-0.09202	-149278	0.74934	-0.00743
ENSG00000065559	0.98859	0.4369	0.5034	-0.10817	-156955	0.70194	-0.03679	-0.51365	0.99868	-0.04967	-0.71652	0.99165	-0.09174	-129724	0.85352	-0.13103	-180575	0.54409	-0.13079	-185247	0.51229	0.07138	0.97055	0.96032	0.0585	0.83234	0.98164	0.01643	0.24344	0.99998	-0.02287	-0.29124	0.99995	-0.02262	-0.34027	0.99988	-0.01288	-0.17094	1	-0.05495	-0.72388	0.99118	-0.09425	-121624	0.88815	-0.09401	-126165	0.8694	-0.04207
ENSG00000065600	121978	0.30187	0.37549	-0.43905	-148371	0.75459	-0.53689	-218144	0.30682	-0.39263	-151052	0.73855	-0.21872	-0.31678	0.99992	-0.42421	-127105	0.86506	-0.46342	-188999	0.48758	-0.09784	-0.78147	0.98671	0.04642	-0.05242	1	0.22033	107445	0.9354	0.01484	0.19529	1	-0.02437	-0.43434	0.99949	0.14426	0.71783	0.99153	0.31817	175423	0.57965	0.11268	0.95503	0.96321	0.07347	0.36084	0.99983	0.17391
ENSG00000065613	16521	0.14017	0.20196	-0.16862	-225827	0.26459	0.00898	0.0283	1	-0.05178	-0.71415	0.9918	-0.16505	-219771	0.29658	-0.09096	-118495	0.90007	-0.07155	-0.91944	0.9696	0.1776	215899	0.31813	0.11684	151477	0.73607	0.00357	0.02627	1	0.07766	0.99054	0.95621	0.09707	125192	0.87356	-0.06076	-0.70277	0.99248	-0.17403	-210489	0.3496	-0.09993	-114982	0.91248	-0.08053	-0.89852	0.9729	-0.11327
ENSG00000065615	624721	0.00001	0.00009	-0.31105	-436715	0.00026	-0.05009	-0.85405	0.97904	-0.33475	-484557	0.00003	-0.24504	-340824	0.01168	-0.13648	-226102	0.26327	-0.11067	-160064	0.68198	0.26096	319416	0.02376	-0.0237	-0.54961	0.99806	0.06601	0.78434	0.98651	0.17457	194022	0.4535	0.20038	262492	0.11852	-0.28466	-36475	0.00496	-0.19495	-235024	0.2203	-0.08639	-127917	0.86169	-0.06058	-0.66317	0.9945	0.0897
ENSG00000065621	381567	0.00173	0.0056	0.2037	0.60332	0.99671	-0.51099	-185503	0.511	-0.31893	-115091	0.9119	-0.13769	-0.45081	0.99937	-0.33241	-156287	0.70615	-0.81431	-358772	0.00639	-0.71469	-234689	0.22327	-0.52263	-167715	0.63165	-0.3414	-0.99295	0.95545	-0.53611	-207327	0.3698	-101801	-401224	0.00128	0.19206	0.709	0.99208	0.37329	128494	0.85886	0.17858	0.31799	0.99992	-0.30332	-153931	0.72093	0.18123
ENSG00000065665	430692	0.00063	0.00241	-0.15375	-152945	0.72706	-0.29407	-353139	0.00759	-0.02133	-0.10594	1	-0.14968	-140229	0.80086	-0.27125	-310757	0.0312	-0.24176	-32948	0.01716	-0.14031	-20742	0.3682	0.13242	137486	0.81539	0.00407	0.06088	1	-0.1175	-159847	0.68338	-0.08801	-178585	0.55771	0.27274	332873	0.01534	0.14439	204845	0.38407	0.02281	0.51947	0.99859	0.05231	0.35106	0.99985	-0.12835
ENSG00000065675	116398	0.3314	0.40442	-0.1121	-122503	0.88465	-0.16494	-160429	0.67961	-0.08052	-0.8226	0.98272	-0.11809	-118021	0.90181	-0.2444	-25022	0.15832	-0.13925	-127843	0.86204	-0.05283	-0.45721	0.99932	0.03158	0.38661	0.99974	-0.00599	0.03271	1	-0.13229	-134031	0.83295	-0.02715	-0.11574	1	0.08442	0.81411	0.98362	0.04685	0.48359	0.99906	-0.07946	-0.82333	0.98264	0.02568	0.32808	0.9999	-0.03757
ENSG00000065717	1526022	0	0	-0.30348	-28925	0.0586	0.48037	434801	0.00028	-0.09738	-0.95464	0.9634	-0.24942	-226545	0.26094	0.20891	178716	0.55677	0.39209	367122	0.00452	0.78385	707683	0	0.2061	190368	0.47776	0.05406	0.60162	0.99678	0.51238	455898	0.0001	0.69557	643859	0	-0.57775	-520137	0	-0.72979	-644943	0	-0.27147	-248394	0.16501	-0.08828	-0.70208	0.99252	-0.15204
ENSG00000065802	0.12712	0.99274	0.99382	0.02167	0.24179	0.99998	0.02936	0.18725	1	-0.00787	-0.05005	1	-0.01387	-0.26603	0.99997	-0.05159	-0.5077	0.99876	-0.02694	-0.14139	1	0.00769	-0.03957	1	-0.02954	-0.28926	0.99995	-0.03555	-0.50447	0.9988	-0.07327	-0.73898	0.99015	-0.04862	-0.37239	0.99979	-0.03723	-0.23234	0.99999	-0.04324	-0.43439	0.99949	-0.08096	-0.65697	0.99478	-0.05631	-0.31386	0.99992	-0.00601
ENSG00000065809	346643	0.00365	0.01032	0.34018	207368	0.36852	0.53131	298004	0.04573	0.42588	233868	0.22566	0.63953	334258	0.01466	0.56804	345967	0.00979	0.51772	342638	0.01099	0.19113	105849	0.93997	0.0857	0.30729	0.99993	0.29935	140864	0.79741	0.22786	14529	0.77268	0.17754	139707	0.80367	-0.10544	-0.74873	0.98944	0.10821	0.32696	0.9999	0.03673	0.33616	0.99989	-0.0136	0.26539	0.99997	0.21365
ENSG00000065833	216469	0.05228	0.09045	-0.31621	-345204	0.01001	-0.14551	-156876	0.70244	-0.2075	-216091	0.31704	-0.20568	-224072	0.27364	-0.21369	-210442	0.34987	-0.12189	-143338	0.78377	0.1707	167988	0.62961	0.10872	124407	0.87686	0.11054	114123	0.91536	0.10252	121087	0.89025	0.19432	187454	0.49735	-0.06198	-0.48632	0.99903	-0.06016	-0.57258	0.99756	-0.06818	-0.47465	0.99915	0.02362	0.1554	1	0.00182
ENSG00000065882	542252	0.00007	0.00037	-0.39528	-385928	0.00219	-0.07642	-0.85716	0.97865	-0.43399	-408268	0.00088	-0.06244	-0.42518	0.99955	-0.18878	-183143	0.52658	-0.09437	-0.56405	0.99776	0.31886	2.77	0.08184	-0.03871	-0.27936	0.99996	0.33284	3401	0.01194	0.2065	184713	0.51591	0.30091	310584	0.03127	-0.35757	-29971	0.04338	0.01398	0.45	0.99938	-0.11236	-0.90655	0.97167	-0.01795	0.28709	0.99995	0.37155
ENSG00000065883	243091	0.03076	0.05849	-0.01388	-0.28745	0.99995	-0.09073	-147139	0.76199	0.02558	0.42554	0.99955	0.07046	0.97238	0.95996	-0.13434	-208995	0.35854	-0.09488	-14351	0.7828	-0.07684	-119906	0.8948	0.03946	0.70677	0.99224	0.08435	124972	0.87449	-0.12046	-180785	0.54265	-0.081	-11564	0.91024	0.11631	18469	0.51607	0.16119	234976	0.22042	-0.04361	-0.54743	0.9981	-0.00415	0.06617	1	0.04488
ENSG00000065911	2483612	0	0	-0.7397	-788131	0	0.05039	0.72792	0.99091	-0.69963	-744355	0	-0.52659	-521485	0	-0.15269	-189587	0.483	-0.06452	-0.40843	0.99964	0.79009	805167	0	0.04007	0.31152	0.99993	0.2131	249372	0.1614	0.58701	563675	0	0.67517	713802	0	-0.75002	-764643	0	-0.57698	-557914	0	-0.20308	-247234	0.16936	-0.11491	-108703	0.93212	0.17303
ENSG00000065923	912105	0	0	-0.29999	-355693	0.0069	-0.01628	-0.12069	1	-0.40627	-470914	0.00005	-0.44673	-491022	0.00002	-0.12475	-161884	0.67012	-0.01907	-0.16948	1	0.28371	319559	0.02363	-0.10628	-119919	0.89474	-0.14674	-143709	0.78168	0.17524	179674	0.55025	0.28092	324627	0.02007	-0.38999	-426396	0.0004	-0.43045	-446512	0.00016	-0.10847	-139835	0.803	-0.00279	-0.04255	1	-0.04046
ENSG00000065970	899546	0	0	-0.34668	-444748	0.00018	0.03105	0.4558	0.99933	-0.15327	-178938	0.55526	-0.42445	-520877	0	-0.13932	-162299	0.6674	-0.05223	-0.51995	0.99858	0.37774	461904	0.00008	0.19341	258891	0.12925	-0.07777	-0.84579	0.98006	0.20736	264129	0.11377	0.29445	373161	0.0036	-0.18432	-212607	0.3371	-0.4555	-532864	0	-0.17037	-196241	0.43888	-0.08328	-0.92985	0.96785	-0.27118
ENSG00000065978	101152	0.42209	0.48997	-0.11999	-16832	0.62739	-0.06683	-0.85937	0.97836	-0.0513	-0.98537	0.95729	-0.14026	-177544	0.56479	-0.03811	-0.46421	0.99926	0.02414	0.0217	1	0.05316	0.71641	0.99166	0.06869	0.67786	0.99381	-0.02027	-0.10701	1	0.08188	113675	0.91683	0.14413	162119	0.66859	0.01553	-0.07367	1	-0.07343	-0.81059	0.98398	0.02872	0.38309	0.99975	0.09098	0.84365	0.98031	-0.08896
ENSG00000065989	335498	0.0043	0.01183	-0.07239	-0.72901	0.99084	-0.10467	-101491	0.95079	0.09488	103096	0.94699	-0.2766	-287093	0.06224	-0.20822	-209234	0.35711	-0.15565	-152818	0.72785	-0.03228	-0.32617	0.9999	0.16726	175481	0.57885	-0.20421	-21539	0.32103	-0.13583	-139508	0.80476	-0.08326	-0.83071	0.98182	0.19954	198364	0.42508	-0.17193	-171565	0.60547	-0.10355	-101009	0.9519	-0.05098	-0.47471	0.99915	-0.37148
ENSG00000066027	648593	0.00001	0.00006	-0.24882	-524509	0	-0.06664	-152617	0.72909	-0.00051	0.07045	1	-0.08587	-188276	0.49181	-0.11685	-253705	0.1461	-0.05956	-114172	0.9152	0.18219	339613	0.01215	0.24831	524808	0	0.16295	328547	0.01763	0.13198	248682	0.16394	0.18926	387586	0.00205	0.06612	157399	0.69911	-0.01923	-0.26362	0.99997	-0.05021	-0.92106	0.96933	0.00707	0.39147	0.99972	-0.08536
ENSG00000066044	183199	0.09835	0.15121	-0.06312	-125858	0.87072	-0.10549	-209019	0.3584	0.00174	0.12686	1	-0.09808	-201912	0.40236	-0.05267	-104137	0.94442	-0.10317	-211007	0.34651	-0.04237	-0.89983	0.9727	0.06486	136892	0.8185	-0.03496	-0.78194	0.98673	0.01045	0.17069	1	-0.04005	-0.89906	0.97282	0.10724	218571	0.30317	0.00742	0.14531	1	0.05282	103182	0.94678	0.00233	0.01561	1	-0.09982
ENSG00000066056	1205263	0	0	0.69507	740715	0	0.25331	269637	0.09908	0.57409	63922	0	0.45547	467388	0.00006	0.32514	356989	0.00657	0.29352	276465	0.083	-0.44176	-427841	0.00038	-0.12098	-0.93408	0.96712	-0.2396	-261877	0.12023	-0.36993	-353369	0.00749	-0.40155	-433345	0.0003	0.32078	335018	0.0142	0.20216	174491	0.58559	0.07183	0.77563	0.98728	0.04021	0.0174	1	-0.11862
ENSG00000066084	0.46383	0.83367	0.85639	-0.00366	-0.00611	1	0.08359	0.58869	0.99715	0.0931	0.48217	0.99908	0.06456	0.10872	1	-0.05583	-0.51567	0.99865	-0.0516	-0.80908	0.98414	0.08725	0.59	0.99711	0.09676	0.48289	0.99907	0.06822	0.11357	1	-0.05217	-0.50497	0.9988	-0.04794	-0.79726	0.98531	0.00951	-0.12352	1	-0.01903	-0.46076	0.99929	-0.13942	-104802	0.94272	-0.13519	-132268	0.84153	-0.02854
ENSG00000066117	0.60682	0.72434	0.7611	-0.00262	0.3154	0.99992	0.0119	0.55515	0.99795	-0.03426	-0.38763	0.99974	-0.00196	0.29679	0.99994	-0.03596	-0.28963	0.99995	-0.09039	-112358	0.92108	0.01451	0.25937	0.99998	-0.03164	-0.6954	0.99289	0.00065	-0.00881	1	-0.03334	-0.59201	0.99706	-0.08777	-142728	0.78717	-0.04615	-0.90789	0.97145	-0.01386	-0.26025	0.99997	-0.04785	-0.80757	0.98429	-0.10228	-159656	0.68462	0.03229
ENSG00000066135	449947	0.00043	0.00177	0.18369	290095	0.05729	-0.12868	-182389	0.53174	-0.04143	-0.3923	0.99972	0.11066	154685	0.71626	-0.0685	-0.69757	0.99277	-0.01322	-0.01144	1	-0.31237	-452572	0.00012	-0.22512	-321583	0.02216	-0.07303	-123096	0.88224	-0.25219	-348713	0.00887	-0.19692	-281848	0.07194	0.08725	14151	0.7939	0.23935	319478	0.02371	0.06019	110861	0.92573	0.11546	175842	0.5764	0.1521
ENSG00000066136	363726	0.00258	0.00774	0.09733	189245	0.48529	-0.09694	-167255	0.63453	0.08849	160295	0.68048	-0.04494	-0.92856	0.96807	-0.02496	-0.60512	0.99668	-0.06097	-109535	0.92971	-0.19427	-345664	0.00985	-0.00884	-0.26744	0.99997	-0.14227	-280249	0.07504	-0.12229	-241783	0.19092	-0.1583	-290546	0.0565	0.18543	316627	0.0259	0.052	0.7807	0.98684	0.07198	103457	0.94611	0.03598	0.57165	0.99758	-0.13343
ENSG00000066185	501003	0.00015	0.00073	0.45039	338322	0.01314	-0.09765	-0.30441	0.99994	0.29026	249425	0.16236	0.40696	278187	0.08063	0.38212	315174	0.0277	0.11879	0.28987	0.99995	-0.54805	-346118	0.01006	-0.16013	-0.81799	0.98313	-0.04343	-0.38454	0.99975	-0.06828	-0.16681	1	-0.33161	-29869	0.04554	0.38792	261005	0.12395	0.50461	290116	0.05832	0.47977	322316	0.02213	0.21644	0.56537	0.99772	0.1167
ENSG00000066248	279818	0.01434	0.03171	0.67417	0.91422	0.97015	0.96347	235662	0.22272	0.67799	183137	0.52808	0.63721	182982	0.52916	13145	331351	0.01857	108458	275943	0.08841	0.2893	148621	0.75271	0.00382	0.89462	0.97306	-0.03696	0.90423	0.97158	0.64033	237175	0.21714	0.41041	181191	0.54159	-0.28548	-0.64254	0.99525	-0.32626	-0.63299	0.99562	0.35103	0.77807	0.98672	0.12111	0.22231	0.99999	-0.04078
ENSG00000066294	183167	0.10019	0.15348	0.21798	0.84215	0.98045	-0.00474	0.18428	1	0.19893	0.48072	0.99909	0.47556	27155	0.09545	0.32746	203058	0.3956	0.08599	125076	0.87395	-0.22272	-0.59797	0.99688	-0.01905	-0.33798	0.99988	0.25758	186787	0.50238	0.10948	115702	0.90988	-0.13199	0.37572	0.99978	0.20367	0.26592	0.99997	0.4803	236573	0.2144	0.3322	170117	0.61539	0.09073	0.96567	0.96122	0.27663
ENSG00000066322	412876	0.00083	0.00305	0.40728	330891	0.01634	0.12371	129553	0.8543	0.22299	205621	0.37919	0.56546	451336	0.00013	0.26525	243266	0.18493	0.15784	165951	0.64325	-0.28357	-184009	0.52072	-0.18429	-120587	0.89218	0.15818	134322	0.8315	-0.14203	-0.78943	0.98604	-0.24944	-157989	0.69535	0.09928	0.67025	0.99418	0.44175	305612	0.03644	0.14154	104566	0.94332	0.03413	0.30309	0.99994	0.34247
ENSG00000066336	326598	0.00555	0.01456	0.50089	285563	0.0651	0.17127	123423	0.8809	0.5972	308257	0.03372	0.67321	368312	0.00437	0.43081	243304	0.1849	0.34128	243358	0.18466	-0.32963	-145512	0.77139	0.09631	0.2929	0.99995	0.17232	0.99027	0.95623	-0.07009	-0.34877	0.99986	-0.15961	-0.3991	0.99969	0.42593	170021	0.61595	0.50194	232905	0.23025	0.25954	108996	0.93126	0.17002	106656	0.93782	0.07601
ENSG00000066379	109944	0.36784	0.43911	0.11334	132856	0.83869	-0.02798	-0.51356	0.99868	0.13878	157781	0.69667	-0.00582	0.03768	1	0.07895	100151	0.95381	0.08182	0.75288	0.98913	-0.14132	-174216	0.58749	0.02544	0.26948	0.99997	-0.11916	-122239	0.88568	-0.03439	-0.28842	0.99995	-0.03152	-0.53498	0.99833	0.16676	196087	0.43996	0.02216	0.52461	0.99851	0.10693	142578	0.788	0.1098	119825	0.89508	-0.1446
ENSG00000066382	318289	0.00662	0.01692	-0.37585	-336189	0.0137	0.03706	0.3664	0.99981	-0.09099	-105921	0.93979	-0.11386	-114208	0.91506	0.07872	0.1356	1	0.02772	-0.43703	0.99947	0.41291	344179	0.01042	0.28486	219002	0.30091	0.26198	203728	0.39101	0.45457	332298	0.01562	0.40356	277396	0.08109	-0.12805	-132781	0.83904	-0.15092	-140608	0.79881	0.04166	-0.22572	0.99999	-0.00935	-0.7586	0.98868	-0.02287
ENSG00000066422	246462	0.02859	0.05519	-0.23715	-258598	0.13023	0.01625	-0.01792	1	-0.13446	-142075	0.79079	-0.27073	-282618	0.07046	-0.09787	-0.9251	0.96865	-0.04319	-0.66037	0.99463	0.2534	238136	0.20645	0.1027	110705	0.9262	-0.03358	-0.32575	0.9999	0.13929	157081	0.70114	0.19396	183701	0.52281	-0.15071	-130323	0.85073	-0.28698	-261428	0.12164	-0.11412	-0.84489	0.98016	-0.05945	-0.59898	0.99686	-0.13628
ENSG00000066427	0.88135	0.51131	0.5729	0.12304	0.92422	0.9688	0.11499	0.90941	0.97121	0.03698	0.25725	0.99998	0.24603	206266	0.37523	0.09889	103281	0.94653	0.02268	0.44811	0.99939	-0.00805	0.0398	1	-0.08606	-0.64448	0.9953	0.12299	116549	0.90706	-0.02415	0.13049	1	-0.10036	-0.45311	0.99935	-0.078	-0.64747	0.99518	0.13105	106645	0.93786	-0.01609	0.08443	1	-0.0923	-0.46686	0.99923	0.20905
ENSG00000066455	121376	0.30507	0.37872	-0.10405	-182115	0.5336	-0.0474	-104613	0.94321	-0.11426	-221559	0.28695	-0.03012	-0.50589	0.99878	-0.07625	-144012	0.77997	-0.10108	-174998	0.58213	0.05665	0.6686	0.99426	-0.01021	-0.42146	0.99957	0.07393	12606	0.86984	0.0278	0.31854	0.99992	0.00297	0.01469	1	-0.06687	-105683	0.94043	0.01727	0.5402	0.99824	-0.02886	-0.34692	0.99986	-0.05368	-0.63633	0.99562	0.08414
ENSG00000066557	0.37535	0.89327	0.90808	-0.01803	-0.3774	0.99977	0.10083	0.88133	0.9754	0.00656	-0.09657	1	-0.00692	-0.12487	1	0.04175	0.15335	1	0.00319	-0.54134	0.99822	0.11887	122112	0.8862	0.02459	0.2705	0.99997	0.01112	0.23452	0.99999	0.05978	0.51313	0.99868	0.02122	-0.1715	1	-0.09428	-0.94752	0.96471	-0.10775	-0.95792	0.96277	-0.05909	-0.70687	0.99223	-0.09765	-135598	0.8251	-0.01347
ENSG00000066583	1432987	0	0	0.31284	371644	0.00382	-0.15952	-157088	0.7011	0.45315	507402	0.00001	0.24023	26786	0.10371	-0.03691	-0.32905	0.9999	-0.1915	-217887	0.30701	-0.47237	-505798	0.00001	0.14031	143162	0.78475	-0.07262	-0.89989	0.97269	-0.34976	-390439	0.00183	-0.50435	-575201	0	0.61267	630293	0	0.39975	403363	0.00108	0.12261	120481	0.89259	-0.03198	-0.53152	0.99839	-0.21292
ENSG00000066629	488914	0.0002	0.00091	-0.3172	-379964	0.00276	-0.11088	-14725	0.76134	-0.34879	-415714	0.00064	-0.36555	-421085	0.00051	-0.22832	-25001	0.15907	-0.15055	-174441	0.58593	0.20631	210468	0.34972	-0.0316	-0.40694	0.99965	-0.04836	-0.46655	0.99923	0.08887	114709	0.91341	0.16665	18932	0.48479	-0.23791	-246231	0.17319	-0.25467	-251523	0.15367	-0.11744	-0.94237	0.96565	-0.03967	-0.23393	0.99999	-0.01676
ENSG00000066651	117519	0.32497	0.39787	0.08458	0.8832	0.97514	-0.00849	-0.141	1	-0.06102	-107035	0.93679	0.05694	0.08128	1	-0.05622	-0.97211	0.96	-0.10177	-131033	0.8474	-0.09307	-0.95971	0.96242	-0.1456	-190609	0.47622	-0.02764	-0.75049	0.98931	-0.1408	-180431	0.54511	-0.18635	-214515	0.32615	-0.05253	-0.85683	0.97868	0.06543	0.20924	0.99999	-0.04773	-0.76799	0.98792	-0.09328	-108011	0.93408	0.11797
ENSG00000066654	176537	0.11348	0.16995	-0.14773	-274238	0.088	-0.02788	-0.81361	0.98367	-0.07532	-141408	0.79447	-0.13622	-246906	0.1706	-0.04896	-0.96343	0.96172	-0.07586	-153763	0.72201	0.11984	175447	0.57907	0.07241	128179	0.86054	0.01151	0.21295	0.99999	0.09877	167082	0.63568	0.07186	10956	0.92964	-0.04743	-0.52466	0.99851	-0.10834	-151894	0.73352	-0.02108	-0.12079	1	-0.04798	-0.66292	0.99452	-0.0609
ENSG00000066697	134763	0.24307	0.31478	-0.03657	-0.8573	0.97863	-0.03162	-0.74895	0.98942	-0.00478	-0.4684	0.99922	-0.12176	-226708	0.2602	-0.07355	-116792	0.9062	-0.13124	-209922	0.35304	0.00495	0.05219	1	0.03179	0.36797	0.99981	-0.08519	-142703	0.7873	-0.03697	-0.33148	0.99989	-0.09467	-125534	0.87209	0.02684	0.29443	0.99995	-0.09014	-13912	0.80681	-0.04192	-0.36189	0.99982	-0.09962	-122783	0.88351	-0.11698
ENSG00000066735	249555	0.02695	0.05264	0.45144	306953	0.03498	0.48008	283696	0.06841	0.33296	262145	0.11952	0.29513	188581	0.48979	0.18639	154391	0.71809	0.45479	286079	0.06407	0.02864	-0.02017	1	-0.11848	-0.41185	0.99963	-0.15631	-107091	0.93664	-0.26504	-143423	0.78328	0.00335	-0.10547	1	-0.14712	-0.3658	0.99981	-0.18495	-0.98507	0.95735	-0.29368	-13234	0.84119	-0.02529	-0.07941	1	-0.03783
ENSG00000066739	102709	0.41205	0.48053	-0.11265	-152338	0.73081	-0.01223	-0.26654	0.99997	-0.02078	-0.34008	0.99988	-0.10683	-161253	0.67425	-0.11837	-143982	0.78014	-0.128	-162194	0.66809	0.10042	11605	0.90882	0.09187	115397	0.91107	0.00581	-0.12585	1	-0.00572	0.03108	1	-0.01535	-0.15481	1	-0.00855	-0.05702	1	-0.0946	-125295	0.87312	-0.10613	-109418	0.93005	-0.11577	-127004	0.86575	-0.08606
ENSG00000066777	277302	0.01535	0.03345	-0.21396	-304818	0.03727	0.02335	0.02119	1	-0.11462	-162556	0.66571	-0.18717	-275483	0.08522	-0.06624	-100892	0.95217	-0.07518	-110563	0.92664	0.23731	286402	0.06344	0.09934	136713	0.81942	0.02679	0.21431	0.99999	0.14772	192263	0.46511	0.13878	182253	0.53264	-0.13798	-153824	0.72163	-0.21052	-259569	0.1272	-0.08959	-0.96463	0.96149	-0.09853	-105861	0.93997	-0.07254
ENSG00000066827	377121	0.00195	0.00618	-0.24486	-147925	0.75737	-0.49922	-33388	0.01478	-0.61194	-383931	0.00237	-0.5254	-340203	0.01193	-0.29267	-165843	0.64396	-0.33205	-178315	0.55953	-0.25436	-195241	0.44546	-0.36708	-237421	0.20956	-0.28054	-19645	0.43755	-0.04781	-0.22484	0.99999	-0.08719	-0.3454	0.99987	-0.11272	-0.30088	0.99994	-0.02618	0.0519	1	0.20655	168038	0.62928	0.16717	158014	0.69519	0.08655
ENSG00000066855	0.60022	0.72956	0.76576	0.00784	0.2283	0.99999	0.10039	0.94317	0.9655	0.06883	0.83121	0.98176	-0.04467	-0.42029	0.99958	0.10255	102451	0.94853	0.01227	-0.04246	1	0.09256	0.72737	0.99095	0.061	0.6002	0.99683	-0.05251	-0.63445	0.99569	0.09471	0.79786	0.98525	0.00444	-0.26265	0.99997	-0.03156	-0.15121	1	-0.14507	-129322	0.85534	0.00216	0.0425	1	-0.08812	-0.95457	0.96341	-0.11351
ENSG00000066923	211067	0.05681	0.09681	-0.30903	-0.82074	0.9829	0.47036	145744	0.77001	-0.56537	-153423	0.7241	-0.23577	-0.67308	0.99403	-0.0868	0.01424	1	0.16058	116074	0.90867	0.77939	21576	0.31948	-0.25634	-0.71344	0.99183	0.07326	0.10535	1	0.22223	0.81266	0.98375	0.46961	195934	0.4411	-103573	-276011	0.08459	-0.70613	-198854	0.42233	-0.55716	-141801	0.79222	-0.30978	-0.42275	0.99956	0.3296
ENSG00000066926	108764	0.37482	0.44568	-0.13241	-161628	0.6718	-0.05023	-0.68293	0.99356	-0.08062	-0.98116	0.95817	-0.18615	-228652	0.2504	-0.14229	-14951	0.74795	-0.06203	-0.74004	0.99008	0.08217	0.83838	0.98094	0.05179	0.61599	0.99634	-0.05374	-0.69428	0.99295	-0.00988	0.05353	1	0.07038	0.8033	0.98472	-0.03039	-0.24892	0.99998	-0.13592	-148085	0.75643	-0.09205	-0.75521	0.98895	-0.01179	-0.04468	1	-0.10553
ENSG00000066933	0.7784	0.58871	0.64171	0.05215	0.63376	0.99571	-0.04978	-0.84877	0.9797	0.05151	0.57785	0.99743	0.0357	0.23089	0.99999	-0.03326	-0.63693	0.9956	0.05554	0.84122	0.98061	-0.10193	-144064	0.77968	-0.00064	-0.04445	1	-0.01645	-0.38662	0.99974	-0.08541	-124254	0.8775	0.00339	0.23295	0.99999	0.10129	13738	0.81597	0.08547	10451	0.94347	0.01652	0.21914	0.99999	0.10531	161184	0.6747	-0.01581
ENSG00000067048	283184	0.0136	0.03037	-0.21011	-293655	0.05172	0.0232	-0.04798	1	-0.16101	-218559	0.30324	-0.17299	-24678	0.17108	-0.10134	-123064	0.88239	-0.01442	-0.32184	0.99991	0.23331	269625	0.09911	0.0491	0.7057	0.99231	0.03712	0.40867	0.99964	0.10877	159204	0.68754	0.19569	248909	0.1631	-0.18421	-199697	0.41648	-0.19619	-226272	0.26232	-0.12454	-110741	0.9261	-0.03763	-0.25664	0.99998	-0.01199
ENSG00000067057	387463	0.00154	0.00508	0.46611	309682	0.03219	0.27865	183046	0.52727	0.31856	228206	0.25267	0.74928	46149	0.00008	0.34836	229917	0.24427	0.31133	243076	0.1857	-0.18745	-108321	0.93321	-0.14754	-0.76759	0.98796	0.28318	168456	0.62648	-0.11775	-0.69926	0.99268	-0.15478	-0.5983	0.99688	0.03991	0.34155	0.99987	0.47063	26362	0.1153	0.0697	0.39076	0.99972	0.03268	0.49715	0.9989	0.43072
ENSG00000067064	233531	0.03721	0.06818	-0.04464	-0.48851	0.999	-0.065	-0.73924	0.99014	0.2301	2332	0.2286	-0.05514	-0.60227	0.99677	-0.04298	-0.3163	0.99992	-0.0799	-0.72951	0.99081	-0.02036	-0.28007	0.99996	0.27474	282009	0.07156	-0.01049	-0.11882	1	0.00167	0.15031	1	-0.03526	-0.26475	0.99997	0.2951	293092	0.05256	0.00986	0.16571	1	0.02202	0.41	0.99964	-0.0149	0.01771	1	-0.28524
ENSG00000067066	69296	0	0.00003	0.24969	352641	0.0077	-0.08562	-0.99775	0.95465	0.05014	101216	0.95143	0.24786	315208	0.02711	-0.04004	-0.60576	0.99666	-0.07644	-100343	0.9534	-0.33532	-43103	0.00033	-0.19955	-245756	0.17507	-0.00183	-0.26827	0.99997	-0.28974	-398966	0.00129	-0.32613	-439853	0.00022	0.13576	193199	0.4589	0.33349	393633	0.00161	0.04558	0.39085	0.99972	0.00918	0.01873	1	0.19772
ENSG00000067082	368773	0.00234	0.00715	0.20448	234863	0.22094	0.10854	124582	0.87613	0.12371	155435	0.71155	0.41564	45073	0.00013	0.20287	212445	0.33805	0.20048	222526	0.28176	-0.09594	-0.95837	0.96269	-0.08077	-0.76358	0.98829	0.21117	220215	0.29416	-0.00161	-0.11487	1	-0.004	-0.01117	1	0.01517	0.22995	0.99999	0.3071	300871	0.04192	0.09433	0.80816	0.98423	0.09194	0.90846	0.97137	0.29193
ENSG00000067113	525567	0.00009	0.00049	-0.22546	-377386	0.00306	-0.09107	-123246	0.88165	-0.13843	-228497	0.25117	-0.00027	0.16751	1	-0.08061	-135733	0.82443	0.06855	110927	0.92554	0.13439	231551	0.23636	0.08703	143705	0.78171	0.22519	388502	0.00197	0.14484	225222	0.26768	0.29401	472366	0.00005	-0.04736	-0.93368	0.96719	0.0908	137302	0.81638	0.01046	-0.0973	1	0.15962	223832	0.27489	0.13816
ENSG00000067141	297182	0.01025	0.02411	-0.21239	-238715	0.20386	-0.00552	-0.09475	1	-0.2933	-315741	0.02663	-0.2472	-283141	0.06939	-0.1465	-196649	0.43621	-0.14152	-14173	0.7927	0.20687	214424	0.32656	-0.08092	-0.79752	0.98529	-0.03481	-0.47871	0.99911	0.06588	0.31813	0.99992	0.07087	0.87529	0.97625	-0.28778	-286768	0.0628	-0.24168	-256203	0.13779	-0.14098	-175673	0.57753	-0.136	-124715	0.87557	0.0461
ENSG00000067167	29598	0.01047	0.02454	-0.09446	-109521	0.92975	0.0911	130259	0.85104	-0.03946	-0.41876	0.99959	0.00395	0.20829	0.99999	0.13459	172326	0.60031	0.21343	232177	0.23339	0.18556	233161	0.22878	0.055	0.6594	0.99467	0.09841	127978	0.86144	0.22905	277238	0.08133	0.30789	337047	0.01326	-0.13056	-167759	0.63115	-0.08715	-108168	0.93365	0.04349	0.36996	0.9998	0.12234	0.94068	0.96596	0.04341
ENSG00000067177	1213894	0	0	-0.47525	-45602	0.0001	0.00266	-0.27907	0.99996	-0.63484	-590245	0	-0.52397	-489286	0.00002	-0.25291	-213669	0.33095	-0.04507	-0.00037	1	0.47792	400504	0.00122	-0.15959	-141557	0.79365	-0.04872	-0.37572	0.99978	0.22234	21984	0.29625	0.43019	432829	0.0003	-0.63751	-528138	0	-0.52663	-432255	0.00031	-0.25558	-174468	0.58575	-0.04773	0.26649	0.99997	0.11088
ENSG00000067182	655197	0.00001	0.00006	-0.18899	-266909	0.10615	0.05491	0.90022	0.97264	-0.18904	-270425	0.09711	-0.22191	-309689	0.03214	-0.00628	-0.0334	1	0.09815	132763	0.83916	0.2439	341354	0.01144	-0.00005	-0.07334	1	-0.03292	-0.46021	0.99929	0.18271	251877	0.15242	0.28714	388158	0.002	-0.24395	-34384	0.01049	-0.27682	-380906	0.00267	-0.06119	-0.89455	0.9735	0.04324	0.39124	0.99972	-0.03287
ENSG00000067191	63001	0.00001	0.00008	-0.21578	-308492	0.03338	-0.09166	-112676	0.92007	-0.36866	-519493	0	-0.20387	-286352	0.06358	-0.26363	-384225	0.00235	-0.08727	-103753	0.94537	0.12412	176784	0.56997	-0.15288	-216055	0.3173	0.01191	0.19791	0.99999	-0.04785	-0.9155	0.97024	0.12851	189145	0.48598	-0.277	-377366	0.00307	-0.11221	-156935	0.70207	-0.17197	-254382	0.14387	0.00439	0.09706	1	0.16479
ENSG00000067208	0.92684	0.47882	0.54278	-0.12514	-10545	0.94103	0.05458	0.75168	0.98922	-0.06333	-0.69117	0.99312	0.12291	0.81766	0.98324	-0.0678	-0.56044	0.99783	-0.01658	-0.18433	1	0.17972	171925	0.60306	0.06181	0.33832	0.99988	0.24805	179178	0.55367	0.05734	0.45774	0.99931	0.10857	0.837	0.98109	-0.11791	-137097	0.81742	0.06834	0.05588	1	-0.12238	-124547	0.87625	-0.07115	-0.90087	0.97253	0.18625
ENSG00000067221	0.97823	0.44391	0.51	0.1329	18005	0.54768	0.06631	0.63584	0.99564	0.09163	129358	0.85519	0.10281	155834	0.70904	0.04969	0.48288	0.99907	0.13518	179538	0.55118	-0.06659	-105016	0.94217	-0.04127	-0.47602	0.99914	-0.03009	-0.18383	1	-0.08321	-124716	0.87556	0.00228	0.05574	1	0.02532	0.58454	0.99726	0.0365	0.84546	0.9801	-0.01662	-0.16008	1	0.06887	107313	0.93604	0.01117
ENSG00000067225	491592	0.00018	0.00086	-0.15202	-133303	0.83651	0.13569	121397	0.88902	-0.29277	-264935	0.11163	-0.25857	-23119	0.23819	0.07182	0.90464	0.97195	0.07101	0.90369	0.9721	0.28772	24698	0.17044	-0.14074	-133943	0.83337	-0.10655	-0.99334	0.9556	0.22385	217776	0.30768	0.22304	217286	0.31041	-0.42846	-369629	0.00413	-0.39426	-338214	0.01278	-0.06387	-0.30621	0.99993	-0.06468	-0.30651	0.99993	0.03419
ENSG00000067248	622057	0.00001	0.00009	-0.30415	-601084	0	-0.1581	-309694	0.03214	-0.1897	-366908	0.00456	-0.18239	-364502	0.00498	-0.18439	-353664	0.00741	-0.17163	-323258	0.02096	0.14604	254706	0.14273	0.11444	225653	0.26548	0.12176	225459	0.26647	0.11976	222439	0.28222	0.13252	252315	0.15089	-0.0316	-0.3924	0.99972	-0.02429	-0.38353	0.99975	-0.02629	-0.35286	0.99985	-0.01352	-0.07023	1	0.00731
ENSG00000067334	0.98843	0.43711	0.50361	-0.1146	-221192	0.28888	-0.04826	-102853	0.94758	-0.04027	-0.95063	0.96415	-0.07556	-138333	0.81099	-0.01428	-0.49279	0.99895	-0.02493	-0.5868	0.9972	0.06634	104836	0.94264	0.07433	122899	0.88306	0.03903	0.7931	0.98571	0.10031	162609	0.66536	0.08967	153248	0.7252	0.00799	0.12103	1	-0.02731	-0.28711	0.99995	0.03397	0.5244	0.99851	0.02333	0.43749	0.99947	-0.03529
ENSG00000067365	265995	0.01937	0.04038	-0.13855	-220847	0.29074	-0.25435	-34514	0.01003	-0.0619	-115588	0.91042	-0.17378	-279068	0.07746	-0.16437	-246877	0.17071	-0.1221	-23101	0.23894	-0.11581	-138188	0.81175	0.07664	102539	0.94833	-0.03524	-0.61748	0.99629	-0.02582	-0.36424	0.99982	0.01644	-0.2031	0.99999	0.19245	232563	0.23157	0.08057	0.78161	0.98676	0.08999	0.97772	0.95888	0.13225	113564	0.9172	-0.11188
ENSG00000067369	0.54004	0.77664	0.80653	-0.0578	-0.98409	0.95757	-0.04428	-0.56858	0.99765	-0.0598	-0.88803	0.97445	-0.05028	-10834	0.93316	0.00615	0.07396	1	0.00003	0.12906	1	0.01352	0.35254	0.99985	-0.00201	0.08256	1	0.00752	-0.12425	1	0.06395	101753	0.95019	0.05782	107498	0.93553	-0.01552	-0.26996	0.99997	-0.006	-0.46043	0.99929	0.05044	0.61678	0.99631	0.04431	0.67206	0.99409	0.00952
ENSG00000067445	237287	0.03443	0.06398	0.30213	201272	0.40658	0.07299	0.84072	0.98065	-0.07406	-0.03974	1	0.26393	215446	0.32094	-0.09149	-0.14429	1	0.24163	228895	0.24941	-0.22914	-105734	0.94027	-0.37619	-19979	0.41604	-0.0382	0.21116	0.99999	-0.39362	-208996	0.35871	-0.0605	0.28264	0.99996	-0.14705	-0.85791	0.97854	0.19094	122701	0.88381	-0.16448	-0.94898	0.96443	0.16864	132297	0.84137	0.33799
ENSG00000067533	423436	0.00075	0.00281	-0.24158	-407261	0.00092	-0.19671	-323796	0.02059	-0.09944	-175026	0.58195	-0.24196	-395029	0.00152	-0.17095	-304732	0.03736	-0.22411	-339529	0.01218	0.04486	0.58826	0.99716	0.14214	225527	0.26612	-0.00038	0.03215	1	0.07063	0.86601	0.9775	0.01747	0.51914	0.99859	0.09727	154211	0.71922	-0.04525	-0.54575	0.99813	0.02576	0.24939	0.99998	-0.0274	-0.07821	1	-0.14252
ENSG00000067560	37043	0.00225	0.00694	-0.11174	-253621	0.14644	0.01767	0.28685	0.99995	-0.10446	-249602	0.16061	-0.0764	-161524	0.67247	0.00745	-0.16509	1	0.03888	0.96141	0.96211	0.1294	266731	0.10667	0.00727	0.00503	1	0.03534	0.90189	0.97238	0.11919	225172	0.26799	0.15061	337289	0.01317	-0.12213	-262947	0.11717	-0.09407	-180111	0.54726	-0.01021	-0.42883	0.99953	0.02121	0.63453	0.99568	0.02806
ENSG00000067596	105978	0.39164	0.46178	-0.00532	-0.03167	1	-0.08546	-161251	0.67426	-0.007	-0.16958	1	-0.03861	-0.96035	0.96231	-0.08462	-161979	0.6695	-0.05939	-125747	0.87118	-0.08014	-157736	0.69696	-0.00169	-0.13758	1	-0.0333	-0.92509	0.96865	-0.0793	-158138	0.69439	-0.05407	-122283	0.88553	0.07846	14222	0.78999	0.04685	0.66191	0.99456	0.00084	0.03431	1	0.02607	0.37426	0.99979	-0.03161
ENSG00000067601	166435	0.13671	0.19767	0.25951	16082	0.67711	0.25559	0.96384	0.96148	0.06167	0.80433	0.98455	0.45548	285691	0.06673	0.11684	0.33817	0.99988	0.18503	128819	0.85743	-0.00391	-0.51141	0.9987	-0.19784	-0.77896	0.98691	0.19597	132299	0.84096	-0.14267	-120702	0.89147	-0.07447	-0.30043	0.99994	-0.19392	-0.21736	0.99999	0.19989	173108	0.59548	-0.13875	-0.62065	0.99615	-0.07056	0.2287	0.99999	0.39381
ENSG00000067646	191586	0.08492	0.13437	-0.21196	-215766	0.319	0.10479	0.45121	0.99937	-0.16528	-202602	0.39809	-0.13579	-145864	0.76938	-0.13955	-148023	0.75678	-0.01466	-0.41597	0.9996	0.31675	242479	0.18822	0.04669	0.08433	1	0.07617	0.59703	0.99692	0.07241	0.60603	0.99665	0.1973	167087	0.63566	-0.27006	-229813	0.24486	-0.24058	-177765	0.56331	-0.24434	-179849	0.54908	-0.11945	-0.82199	0.98278	0.02948
ENSG00000067704	104306	0.40201	0.47129	0.03158	0.50372	0.99881	-0.05776	-0.8872	0.97457	0.03105	0.60737	0.99661	-0.01428	-0.22721	0.99999	-0.09755	-127327	0.86433	-0.0808	-0.90935	0.97122	-0.08934	-136168	0.82221	-0.00053	0.11034	1	-0.04586	-0.72745	0.99095	-0.12912	-175599	0.57804	-0.11237	-138997	0.80748	0.08881	144947	0.77466	0.04348	0.66643	0.99436	-0.03978	-0.35149	0.99985	-0.02303	-0.01013	1	-0.04533
ENSG00000067798	628623	0.00001	0.00008	-0.3738	-266551	0.10765	0.21156	154685	0.71623	-0.49596	-313937	0.02849	-0.04355	0.04363	1	0.10858	0.86869	0.9771	-0.03554	0.68202	0.99359	0.58536	390894	0.00187	-0.12216	-0.49714	0.9989	0.33025	251053	0.15608	0.48238	338631	0.01278	0.33827	328137	0.0181	-0.70752	-430146	0.00036	-0.25511	-142214	0.78991	-0.10298	-0.70154	0.99253	-0.2471	-0.90522	0.97181	0.45241
ENSG00000067829	394867	0.00135	0.00456	0.11105	228129	0.25299	-0.09973	-161856	0.67031	0.11389	224929	0.26919	0.02623	0.46772	0.99922	-0.03241	-0.49947	0.99887	-0.01947	-0.33188	0.99989	-0.21078	-376563	0.00315	0.00284	-0.00335	1	-0.08482	-179335	0.55254	-0.14346	-267847	0.10368	-0.13052	-250949	0.1557	0.21362	371896	0.00377	0.12596	204481	0.38621	0.06732	107869	0.93449	0.08026	124181	0.8778	-0.08766
ENSG00000067836	422013	0.00077	0.00287	-0.0153	-0.29884	0.99994	-0.2914	-302103	0.04045	0.01841	0.00856	1	-0.09512	-124248	0.87751	-0.33594	-360865	0.00571	-0.17142	-184622	0.51655	-0.2761	-273164	0.09054	0.03371	0.30093	0.99994	-0.07982	-0.94869	0.9645	-0.32064	-330818	0.01637	-0.15612	-155458	0.71141	0.30981	296802	0.04727	0.19628	175575	0.57822	-0.04454	-0.49882	0.99888	0.11998	117604	0.90332	-0.11354
ENSG00000067840	126992	0.27776	0.35088	-0.24873	-0.82544	0.9824	-0.55003	-23524	0.21931	-0.29117	-0.95699	0.96295	0.0196	-0.17936	1	-0.31609	-139023	0.80733	-0.39775	-151324	0.737	-0.30129	-158239	0.69374	-0.04244	-0.14626	1	0.26833	0.59824	0.99688	-0.06736	-0.59533	0.99697	-0.14902	-0.71477	0.99176	0.25885	141158	0.79583	0.56963	205699	0.37873	0.23394	0.96374	0.96166	0.15227	0.87111	0.97682	0.31077
ENSG00000067900	12202	0.30191	0.37551	0.02196	0.2538	0.99998	0.08837	0.83114	0.98177	0.02056	0.21574	0.99999	0.21014	215674	0.31941	-0.00284	-0.08886	1	0.00772	0.04485	1	0.06641	0.59351	0.99702	-0.0014	-0.03432	1	0.18817	191181	0.47232	-0.0248	-0.33285	0.99989	-0.01424	-0.19896	0.99999	-0.06781	-0.61768	0.99628	0.12177	121951	0.88686	-0.09121	-0.88553	0.97482	-0.08065	-0.76043	0.98854	0.18957
ENSG00000067955	543477	0.00006	0.00036	-0.3563	-457139	0.0001	-0.07245	-0.25382	0.99998	-0.22186	-271235	0.09516	-0.18037	-209326	0.35659	-0.03692	-0.16276	1	-0.10604	-121985	0.88671	0.28384	402267	0.00113	0.13443	177484	0.56519	0.17592	232824	0.2304	0.31938	421792	0.00049	0.25026	318233	0.02464	-0.14941	-228908	0.2492	-0.10792	-171962	0.60279	0.03554	0.09165	1	-0.03358	-0.90353	0.97213	0.04149
ENSG00000067992	184223	0.09642	0.14884	0.12737	0.67408	0.99399	0.29091	180342	0.54573	0.17595	0.89663	0.97317	0.48855	249119	0.16259	0.38771	250597	0.15715	0.12215	0.97974	0.95845	0.16354	115448	0.91087	0.04858	0.22941	0.99999	0.36118	183415	0.52482	0.26034	182152	0.5334	-0.00522	0.3062	0.99993	-0.11495	-0.92346	0.96891	0.19764	0.64902	0.99511	0.0968	0.59488	0.99698	-0.16876	-0.85805	0.97852	0.3126
ENSG00000068001	592306	0.00002	0.00016	0.31645	422253	0.00048	0.04048	0.96898	0.96063	0.34039	449719	0.00014	0.29125	39378	0.0016	0.16762	255448	0.14032	0.12737	164485	0.65299	-0.27597	-300334	0.04263	0.02394	0.3484	0.99986	-0.0252	-0.13503	1	-0.14883	-152054	0.73254	-0.18908	-242975	0.18611	0.29991	327513	0.01827	0.25077	277735	0.08032	0.12713	146854	0.76364	0.08689	0.61419	0.99639	-0.04914
ENSG00000068024	250529	0.0265	0.05196	0.02096	0.21043	0.99999	-0.15561	-121205	0.88979	0.13576	129843	0.85297	-0.00349	-0.1676	1	-0.17474	-135703	0.82458	-0.25048	-207051	0.37034	-0.17657	-141238	0.7954	0.11479	109379	0.93017	-0.02445	-0.37568	0.99978	-0.19571	-15611	0.7073	-0.27144	-227549	0.25588	0.29137	241871	0.19056	0.15212	10391	0.94498	-0.01913	-0.11602	1	-0.09487	-0.79577	0.98545	-0.13924
ENSG00000068028	452104	0.00041	0.0017	0.27571	448442	0.00015	0.1604	253909	0.14541	0.20843	34491	0.01012	0.26497	421071	0.00051	0.2062	343049	0.01079	0.18218	304201	0.03796	-0.1153	-168385	0.62695	-0.06728	-0.96343	0.96172	-0.01074	-0.14135	1	-0.06951	-0.89758	0.97304	-0.09353	-129862	0.85288	0.04803	0.74871	0.98944	0.10457	150524	0.74185	0.0458	0.78183	0.98674	0.02177	0.40805	0.99965	0.05654
ENSG00000068078	199506	0.07255	0.1182	-0.74287	-0.45204	0.99936	0.62086	20929	0.35843	0.00043	0.5639	0.99775	0.21245	111185	0.92446	0.60843	210148	0.35299	-0.1303	0.58753	0.99717	136373	254678	0.14494	0.7433	101829	0.94987	0.95533	156246	0.7064	135131	259048	0.13039	0.61257	1066	0.93788	-0.62043	-155939	0.70832	-0.40841	-0.98389	0.95731	-0.01243	-0.11577	1	-0.75116	-157157	0.70063	0.21202
ENSG00000068079	175557	0.1155	0.17236	0.24053	254951	0.14205	0.12397	145734	0.77013	0.23314	236708	0.21278	0.14143	148722	0.75264	0.20637	229795	0.24492	0.21452	251009	0.15561	-0.11656	-0.93291	0.96731	-0.00739	-0.13768	1	-0.0991	-0.94384	0.96537	-0.03416	-0.18736	1	-0.02601	0.00763	1	0.10918	0.78704	0.98626	0.01746	0.00359	1	0.0824	0.73485	0.99044	0.09055	0.92559	0.96856	-0.09172
ENSG00000068097	10926	0.37191	0.44284	-0.11476	-117535	0.90355	-0.138	-164853	0.65055	-0.14234	-155722	0.70975	-0.16418	-183474	0.52436	-0.18418	-233589	0.22686	-0.10402	-125483	0.87231	-0.02324	-0.54829	0.99808	-0.02758	-0.40128	0.99968	-0.04942	-0.69992	0.99264	-0.06942	-119371	0.89681	0.01074	-0.11785	1	-0.00434	0.16064	1	-0.02618	-0.12781	1	-0.04618	-0.58867	0.99715	0.03398	0.42244	0.99957	-0.02184
ENSG00000068120	115546	0.33599	0.4085	0.0295	0.53295	0.99837	-0.02478	-0.42629	0.99954	0.0126	0.27722	0.99996	-0.10061	-168968	0.62302	-0.05248	-0.93042	0.96775	-0.03452	-0.68601	0.9934	-0.05428	-0.92793	0.96818	-0.0169	-0.24792	0.99998	-0.13012	-221306	0.28827	-0.08199	-144219	0.7788	-0.06402	-119855	0.89499	0.03738	0.68144	0.99363	-0.07584	-117181	0.90484	-0.02771	-0.46676	0.99923	-0.00974	-0.23675	0.99999	-0.11322
ENSG00000068137	187186	0.09268	0.14422	0.25577	201209	0.40682	0.20834	152533	0.7296	0.14709	115973	0.90909	-0.02808	-0.34735	0.99986	-0.10487	-0.58882	0.99715	0.05221	0.47065	0.99919	-0.04743	-0.36803	0.99981	-0.10868	-0.83088	0.9818	-0.28385	-233779	0.22591	-0.36064	-25119	0.15484	-0.20356	-145239	0.77299	-0.06125	-0.41778	0.99959	-0.23642	-183593	0.52352	-0.31321	-201631	0.40414	-0.15613	-102218	0.94909	-0.17517
ENSG00000068305	143992	0.20655	0.27561	-0.14014	-177637	0.56413	0.00253	0.00424	1	-0.18664	-220089	0.29485	-0.07896	-0.97083	0.96027	-0.05295	-0.64577	0.99525	-0.03689	-0.22613	0.99999	0.14267	167512	0.6328	-0.0465	-0.44875	0.99939	0.06117	0.78968	0.98602	0.08719	105029	0.94214	0.10325	146639	0.7649	-0.18917	-207733	0.36619	-0.0815	-0.91792	0.96985	-0.05549	-0.61328	0.99642	-0.03943	-0.21815	0.99999	0.10767
ENSG00000068308	0.64481	0.69413	0.73471	-0.00101	0.01174	1	0.03933	0.7739	0.98743	-0.01575	-0.22766	0.99999	-0.02884	-0.66149	0.99458	-0.02748	-0.40338	0.99967	0.04373	0.92334	0.96895	0.04034	0.76368	0.98828	-0.01474	-0.23946	0.99998	-0.02783	-0.67366	0.99402	-0.02648	-0.41493	0.99961	0.04474	0.91298	0.97065	-0.05508	-0.97924	0.95857	-0.06817	-138525	0.80998	-0.06682	-112572	0.92041	0.0044	0.12777	1	-0.01309
ENSG00000068323	221384	0.04729	0.08322	0.1483	231459	0.23679	0.19374	29116	0.05553	0.20607	307987	0.03386	0.08386	13693	0.8183	0.12385	195183	0.44581	0.13084	208577	0.36107	0.04544	0.72824	0.99089	0.05777	0.80103	0.98494	-0.06444	-0.89485	0.97345	-0.02445	-0.27993	0.99996	-0.01746	-0.147	1	0.01233	0.03938	1	-0.10988	-156058	0.70763	-0.06989	-0.97018	0.9604	-0.0629	-0.84496	0.98016	-0.12221
ENSG00000068354	0.66282	0.67977	0.72231	-0.02118	-0.45977	0.9993	0.01158	0.26657	0.99997	-0.06188	-103581	0.94579	-0.07961	-121947	0.88686	-0.00761	-0.13797	1	-0.00119	0.24573	0.99998	0.03276	0.69335	0.993	-0.0407	-0.57705	0.99745	-0.05843	-0.76939	0.98781	0.01357	0.30437	0.99994	0.01999	0.68863	0.99326	-0.07346	-12244	0.88489	-0.09119	-139621	0.80414	-0.01919	-0.38593	0.99974	-0.01277	-0.02859	1	-0.01773
ENSG00000068366	331096	0.00503	0.01344	-0.15279	-194674	0.44919	0.06156	0.48633	0.99903	-0.21689	-261404	0.12168	-0.01086	-0.47855	0.99911	0.06872	0.45681	0.99932	0.10804	0.82533	0.98242	0.21435	229939	0.24416	-0.06411	-0.69281	0.99303	0.14193	139387	0.80539	0.22151	231849	0.23499	0.26083	268756	0.10137	-0.27846	-291466	0.05509	-0.07243	-0.91779	0.96986	0.00716	-0.0404	1	0.04648	0.30581	0.99993	0.20603
ENSG00000068383	27432	0.01634	0.03516	-0.04632	-0.76583	0.9881	0.01073	0.0249	1	-0.04411	-0.73676	0.99031	-0.19093	-311684	0.03023	-0.00064	-0.05009	1	0.02719	0.4833	0.99906	0.05705	0.74557	0.98968	0.00221	0.01928	1	-0.14461	-236375	0.21413	0.04568	0.68168	0.99362	0.07351	121467	0.88877	-0.05484	-0.71877	0.99151	-0.20166	-295996	0.04835	-0.01137	-0.07113	1	0.01645	0.43382	0.9995	-0.14682
ENSG00000068394	108868	0.37412	0.44504	0.05941	0.93656	0.96669	-0.04271	-0.81063	0.98398	0.07362	105489	0.94095	-0.0461	-0.86971	0.97701	0.01059	-0.09421	1	0.01195	0.12044	1	-0.10213	-169434	0.61988	0.0142	0.13138	1	-0.10551	-178383	0.55905	-0.04883	-0.99585	0.95507	-0.04746	-0.78342	0.9866	0.11633	17968	0.55019	-0.00338	-0.02891	1	0.0533	0.69397	0.99297	0.05467	0.89925	0.97279	-0.11971
ENSG00000068400	466292	0.00031	0.00136	0.1612	245844	0.17468	-0.03573	-0.56072	0.99783	-0.02072	-0.22568	0.99999	0.14922	193825	0.45476	-0.09812	-12366	0.87995	-0.12333	-171449	0.60626	-0.19693	-286747	0.06284	-0.18192	-26513	0.11098	-0.01198	-0.46218	0.99927	-0.25931	-359376	0.00602	-0.28453	-407689	0.0009	0.01501	0.342	0.99987	0.18495	236824	0.21213	-0.06238	-0.62258	0.99611	-0.0876	-107572	0.93532	0.16994
ENSG00000068438	0.81659	0.55946	0.61573	0.00217	0.12633	1	-0.06368	-119956	0.8946	-0.03343	-0.83679	0.98112	0.05258	0.76598	0.98809	-0.01451	-0.41667	0.9996	0.00701	0.13555	1	-0.06585	-131192	0.84666	-0.0356	-0.95291	0.96372	0.05041	0.64025	0.99547	-0.01669	-0.53515	0.99833	0.00484	0.01311	1	0.03025	0.38952	0.99973	0.11626	187164	0.49934	0.04917	0.76537	0.98814	0.07069	128904	0.85726	0.08601
ENSG00000068489	231902	0.03826	0.06977	0.23242	108672	0.93182	0.10121	0.2009	0.99999	-0.31016	-184183	0.52021	0.25405	0.95102	0.96374	0.18806	-0.1003	1	-0.26714	-147223	0.76133	-0.13121	-0.78514	0.98629	-0.54258	-278831	0.08044	0.02163	-0.06659	1	-0.04436	-110482	0.92645	-0.49956	-245694	0.17778	-0.41138	-182832	0.52954	0.15283	0.68307	0.99345	0.08685	-0.27796	0.99996	-0.36836	-15034	0.7428	0.56421
ENSG00000068615	715283	0	0.00002	-0.19906	-302645	0.03977	0.00847	-0.41722	0.9996	-0.3497	-522263	0	-0.24432	-353109	0.00756	-0.22434	-346275	0.00964	-0.07167	-0.88663	0.97466	0.20753	241807	0.19082	-0.15064	-223381	0.27725	-0.04526	-0.56008	0.99784	-0.02527	-0.55434	0.99796	0.12739	201392	0.40566	-0.35817	-448293	0.00015	-0.25279	-29015	0.05714	-0.23281	-284842	0.06623	-0.08014	-0.43401	0.99949	0.10538
ENSG00000068650	461031	0.00035	0.00148	-0.35507	-330782	0.01637	0.0957	0.71653	0.99165	-0.3478	-312618	0.02936	-0.28492	-267093	0.10566	-0.10348	-0.97835	0.95875	-0.11085	-104648	0.94312	0.45077	380517	0.00271	0.00727	0.14184	1	0.07015	0.57076	0.9976	0.25159	219948	0.29561	0.24422	212126	0.33992	-0.4435	-362755	0.00532	-0.38062	-320034	0.02325	-0.19918	-160722	0.6777	-0.20655	-167594	0.63225	0.06288
ENSG00000068654	111425	0.35929	0.43074	0.00167	0.25647	0.99998	0.02402	0.53901	0.99826	0.07735	10952	0.92975	-0.06177	-0.55534	0.99794	-0.1034	-104252	0.94413	-0.09029	-0.78704	0.98627	0.02235	0.29779	0.99994	0.07568	0.83977	0.98078	-0.06344	-0.8035	0.9847	-0.10507	-128578	0.85874	-0.09196	-103111	0.94695	0.05333	0.49689	0.9989	-0.0858	-104768	0.94282	-0.12742	-149872	0.74578	-0.11431	-126298	0.86882	-0.13912
ENSG00000068697	324644	0.00582	0.01514	-0.04659	-106355	0.93865	0.02673	0.35932	0.99983	0.05269	0.95607	0.96313	-0.02404	-0.38056	0.99976	0.08761	165584	0.64568	0.13514	275806	0.08446	0.07332	135992	0.82311	0.09928	20112	0.40739	0.02255	0.67428	0.99399	0.13419	267626	0.10426	0.18173	377787	0.00301	0.02596	0.54414	0.99817	-0.05077	-0.71468	0.99177	0.06087	12165	0.88805	0.10841	226592	0.2607	-0.07673
ENSG00000068724	251977	0.0256	0.05054	0.09413	110174	0.9278	0.02684	0.53789	0.99828	-0.08807	-0.33226	0.99989	0.41462	305352	0.03674	0.13716	136424	0.82089	0.17398	179683	0.55019	-0.0673	-0.49884	0.99888	-0.18221	-140828	0.79763	0.32048	200115	0.41386	0.04303	0.29434	0.99995	0.07985	0.71931	0.99147	-0.11491	-0.83915	0.98085	0.38778	237954	0.20726	0.11032	0.7643	0.98823	0.14714	116963	0.9056	0.50269
ENSG00000068745	223919	0.04516	0.08002	0.04726	0.53781	0.99828	-0.07539	-117373	0.90415	-0.02607	-0.33665	0.99988	0.08734	103383	0.94629	-0.11819	-131107	0.84707	-0.18551	-197019	0.4338	-0.12265	-168139	0.6286	-0.07334	-0.86723	0.97734	0.04008	0.51035	0.99872	-0.16545	-182973	0.52774	-0.23277	-249408	0.16127	0.04931	0.84119	0.98061	0.16273	212093	0.34011	-0.0428	-0.10238	1	-0.11012	-0.72435	0.99115	0.11341
ENSG00000068784	476431	0.00024	0.00109	0.44391	428625	0.00037	0.30512	27054	0.09707	0.26278	255663	0.13982	0.34786	307316	0.03476	0.39979	41533	0.00066	0.41243	399156	0.0013	-0.13879	-129721	0.85348	-0.18113	-164153	0.65521	-0.09604	-0.98235	0.95789	-0.04412	-0.04256	1	-0.03148	-0.22769	0.99999	-0.04234	-0.27018	0.99997	0.04274	0.31176	0.99993	0.09467	123412	0.88092	0.10731	106631	0.93787	0.08508
ENSG00000068796	299525	0.00968	0.02301	-0.02924	-0.37143	0.99979	0.09965	122067	0.88633	-0.12639	-151975	0.73301	0.02121	0.04717	1	0.01808	0.2422	0.99998	0.2251	25006	0.1593	0.12889	15481	0.71546	-0.09715	-112899	0.9193	0.05045	0.39398	0.99971	0.04732	0.59403	0.997	0.25434	283663	0.06876	-0.22604	-258064	0.13226	-0.07844	-110859	0.92567	-0.08157	-0.95132	0.96398	0.12544	113509	0.91731	0.1476
ENSG00000068831	1278599	0	0	0.70727	651251	0	0.18334	180269	0.54619	0.6579	593808	0	0.687	606096	0	0.27487	255478	0.14021	0.23926	216175	0.31661	-0.52393	-436876	0.00025	-0.04938	-0.46482	0.99925	-0.02027	-0.22402	0.99999	-0.43241	-375494	0.0033	-0.46801	-415412	0.00065	0.47455	385169	0.00226	0.50366	401543	0.00117	0.09152	0.67162	0.99411	0.05592	0.29873	0.99994	0.02911
ENSG00000068878	27636	0.01562	0.03395	-0.07254	-0.82672	0.98227	-0.19372	-226842	0.25943	0.08977	106805	0.93744	-0.11672	-134189	0.83217	-0.17329	-189548	0.48325	-0.16892	-174656	0.58447	-0.12118	-149455	0.74828	0.16231	188793	0.48833	-0.04418	-0.5241	0.99852	-0.10075	-110927	0.92554	-0.09638	-0.9617	0.96206	0.28349	324994	0.01981	0.077	0.98941	0.95645	0.02044	0.385	0.99975	0.0248	0.52242	0.99854	-0.20649
ENSG00000068885	109658	0.36837	0.43943	-0.05543	-0.84924	0.97962	-0.01528	-0.4313	0.99951	-0.12295	-162494	0.66613	0.18737	0.92368	0.96885	0.00256	-0.50658	0.99877	-0.03281	-0.71858	0.99151	0.04015	0.35889	0.99983	-0.06752	-0.77417	0.98739	0.2428	168526	0.62606	0.05799	0.31199	0.99993	0.02262	0.1151	1	-0.10767	-108149	0.93366	0.20266	126079	0.86969	0.01784	-0.05578	1	-0.01753	-0.24576	0.99998	0.31033
ENSG00000068903	484315	0.00022	0.00099	0.0706	0.89614	0.97325	0.17677	235629	0.21753	0.24709	299144	0.04415	-0.05176	-0.70038	0.99261	0.17023	211758	0.34212	0.28113	344235	0.01037	0.10617	152069	0.73245	0.17649	211483	0.34374	-0.12237	-15961	0.68491	0.09963	127057	0.86551	0.21053	259871	0.12629	0.07032	0.47711	0.99913	-0.22854	-300308	0.04266	-0.00654	-0.25627	0.99998	0.10436	0.99763	0.95467	-0.29886
ENSG00000068912	386578	0.00161	0.00526	-0.17077	-340481	0.01179	-0.04585	-112259	0.9214	-0.18997	-376995	0.0031	-0.07869	-145967	0.7688	-0.04735	-0.76938	0.98781	-0.03042	-0.85048	0.97949	0.12492	20742	0.36809	-0.0192	-0.41739	0.9996	0.09208	187298	0.4984	0.12342	24977	0.15994	0.14035	241398	0.19251	-0.14412	-243536	0.18379	-0.03284	-0.27202	0.99997	-0.0015	0.35639	0.99984	0.01543	0.27962	0.99996	0.11128
ENSG00000068971	104756	0.39916	0.46855	-0.00283	-0.0117	1	0.03117	0.53657	0.9983	0.09582	177577	0.56454	0.02109	0.48744	0.99902	0.02823	0.56085	0.99783	-0.03321	-0.59991	0.99684	0.034	0.54756	0.9981	0.09865	178502	0.55824	0.02392	0.49841	0.99888	0.03106	0.57162	0.99758	-0.03038	-0.58855	0.99715	0.06465	114291	0.91481	-0.01008	-0.06478	1	-0.00294	0.01099	1	-0.06438	-108676	0.9322	-0.07473
ENSG00000068976	1117205	0	0	-0.39272	-40714	0.00093	0.06145	0.70796	0.99217	-0.4081	-42386	0.00046	-0.51217	-520596	0	-0.13288	-119929	0.89468	-0.00206	0.08554	1	0.45417	454135	0.00012	-0.01537	-0.22333	0.99999	-0.11945	-11733	0.90428	0.25984	268002	0.10344	0.39066	396208	0.00146	-0.46954	-469586	0.00006	-0.57362	-56078	0	-0.19433	-180741	0.543	-0.0635	-0.59701	0.99692	-0.10408
ENSG00000069011	4893546	0	0	-318043	-1431228	0	-139965	-592882	0	-26575	-1180811	0	-266772	-1181498	0	-117949	-483655	0.00003	-161226	-683958	0	178077	811809	0	0.52293	258145	0.13157	0.5127	262739	0.11772	200094	948044	0	156817	740146	0	-125785	-563042	0	-126807	-561416	0	0.22016	118124	0.90143	-0.21261	-0.81749	0.98327	-0.01022
ENSG00000069020	276389	0.01566	0.034	0.00065	0.24566	0.99998	0.06527	140266	0.80068	-0.23695	-226726	0.26007	-0.07188	-106285	0.93883	0.0638	0.58868	0.99715	-0.0035	0.47042	0.9992	0.06462	116858	0.90598	-0.2376	-24911	0.16241	-0.07254	-129331	0.85531	0.06315	0.34959	0.99986	-0.00415	0.23178	0.99999	-0.30222	-348955	0.00878	-0.13715	-235022	0.22027	-0.00147	-0.80028	0.98501	-0.06877	-0.91971	0.96955	0.16506
ENSG00000069122	460423	0.00035	0.00149	0.46234	411818	0.00076	0.2103	161976	0.66951	0.45072	39957	0.00126	0.35205	312304	0.02965	0.24619	218921	0.30124	0.1284	0.97021	0.96039	-0.25204	-22536	0.26698	-0.01162	-0.0681	1	-0.11029	-0.94015	0.96605	-0.21615	-175815	0.57656	-0.33393	-295363	0.04924	0.24042	216123	0.31687	0.14175	134012	0.83305	0.0359	0.50781	0.99876	-0.08189	-0.63548	0.99565	-0.09867
ENSG00000069188	0.76158	0.60172	0.65296	0.13784	0.47835	0.99909	0.39002	119659	0.89441	0.41481	165779	0.64507	0.30171	133047	0.83637	0.22668	118381	0.89958	-0.05477	0.35014	0.99985	0.25217	0.74379	0.98947	0.27697	113943	0.91452	0.16386	0.85299	0.9785	0.08884	0.67802	0.99363	-0.19261	-0.11045	1	0.0248	0.3222	0.99991	-0.08831	0.07749	1	-0.16333	-0.11529	1	-0.44479	-0.83833	0.98044	-0.11311
ENSG00000069248	0.95157	0.46188	0.52653	-0.03589	-0.79867	0.98517	-0.0591	-113943	0.91596	-0.04122	-0.72463	0.99113	-0.0437	-0.94129	0.96585	-0.13514	-227762	0.25482	-0.0673	-128602	0.85863	-0.02321	-0.3868	0.99974	-0.00532	0.06305	1	-0.00781	-0.16085	1	-0.09924	-150101	0.74441	-0.03141	-0.51567	0.99865	0.01788	0.44106	0.99945	0.01539	0.22658	0.99999	-0.07604	-104282	0.94405	-0.0082	-0.11361	1	-0.00249
ENSG00000069275	0.51251	0.79768	0.82524	0.00174	0.14916	1	-0.03604	-0.58413	0.99727	0.0758	0.95467	0.96339	-0.01116	0.10918	1	0.06396	0.77661	0.98719	-0.01261	-0.10769	1	-0.03778	-0.72546	0.99108	0.07405	0.81014	0.98403	-0.0129	-0.03887	1	0.06221	0.63678	0.9956	-0.01435	-0.24965	0.99998	0.11184	147609	0.75923	0.02488	0.6833	0.99354	0.1	128877	0.85738	0.02343	0.45749	0.99932	-0.08696
ENSG00000069329	26013	0.02177	0.04433	-0.11986	-275159	0.0859	0.03482	0.49905	0.99888	-0.03328	-0.69195	0.99308	-0.02617	-0.63266	0.99576	0.02957	0.72314	0.99123	-0.00184	0.02127	1	0.15467	308286	0.03355	0.08658	202145	0.40088	0.09369	207192	0.36948	0.14943	336021	0.01373	0.11801	265431	0.11015	-0.0681	-114315	0.91473	-0.06098	-108597	0.93243	-0.00525	0.20116	0.99999	-0.03666	-0.46071	0.99929	0.00711
ENSG00000069345	188668	0.09	0.14085	-0.15159	-287812	0.061	-0.05198	-0.99247	0.95579	-0.05392	-106536	0.93816	-0.13737	-25805	0.13187	-0.07749	-142706	0.7873	-0.08399	-140969	0.79687	0.09961	171699	0.60457	0.09767	178104	0.56095	0.01422	0.27126	0.99997	0.0741	13224	0.84168	0.0676	133439	0.83586	-0.00193	-0.02162	1	-0.08539	-144691	0.77612	-0.02551	-0.3967	0.9997	-0.03201	-0.38321	0.99975	-0.08346
ENSG00000069399	0.79224	0.578	0.63158	0.01591	0.11136	1	0.04397	0.05607	1	0.21362	137779	0.81388	0.09469	0.81911	0.98309	0.03887	0.32714	0.9999	0.15924	154011	0.72046	0.02805	-0.04778	1	0.1977	125514	0.87217	0.07878	0.70571	0.9923	0.02296	0.21688	0.99999	0.14333	141933	0.79157	0.16965	122939	0.88288	0.05073	0.7115	0.99196	-0.00509	0.25059	0.99998	0.11527	138244	0.81144	-0.11892
ENSG00000069424	660593	0.00001	0.00005	0.58591	420015	0.00054	-0.10634	-0.20416	0.99999	0.2399	187984	0.49385	0.71753	442053	0.0002	0.06568	117342	0.90424	0.07488	0.72245	0.99127	-0.69225	-415087	0.00067	-0.34601	-225436	0.26683	0.13163	0.47231	0.99918	-0.52023	-29398	0.05141	-0.51102	-338778	0.01258	0.34625	195248	0.44548	0.82388	437526	0.00025	0.17202	129392	0.85501	0.18123	0.87349	0.97649	0.47763
ENSG00000069431	0.83737	0.5438	0.60177	0.01264	0.10374	1	0.16474	139132	0.80676	-0.04393	-0.36884	0.9998	0.00815	0.06848	1	0.00025	-0.01733	1	0.1161	116416	0.90754	0.1521	129431	0.85486	-0.05657	-0.47169	0.99918	-0.00449	-0.03413	1	-0.01239	-0.11677	1	0.10346	106564	0.93809	-0.20867	-172482	0.59925	-0.15659	-13132	0.84606	-0.16449	-135408	0.82607	-0.04864	-0.23395	0.99999	0.05208
ENSG00000069493	0.97418	0.44669	0.51248	0.18897	10911	0.93089	0.1512	101612	0.95047	-0.06015	-0.81081	0.98394	0.2021	117357	0.90412	0.0718	0.37018	0.9998	-0.03619	0.3328	0.99989	-0.03777	-0.00762	1	-0.24912	-183558	0.52391	0.01312	0.13449	1	-0.11718	-0.68204	0.99359	-0.22517	-0.7431	0.98984	-0.21134	-172184	0.60135	0.0509	0.13457	1	-0.0794	-0.63506	0.99566	-0.18739	-0.68917	0.99322	0.26224
ENSG00000069509	167301	0.13504	0.19569	0.13367	150594	0.74142	-0.01264	-0.71509	0.99174	0.10881	126679	0.86715	-0.05036	-0.75104	0.98927	0.04957	0.56737	0.99768	-0.00232	-0.60709	0.99662	-0.1463	-209931	0.35302	-0.02486	-0.21013	0.99999	-0.18403	-216852	0.31288	-0.08409	-0.88496	0.97489	-0.13598	-205156	0.3821	0.12144	186167	0.5061	-0.03773	-0.01423	1	0.06221	121263	0.88955	0.01032	0.12811	1	-0.15917
ENSG00000069535	0.94748	0.46472	0.52919	-0.00481	-0.04425	1	-0.04959	-0.61837	0.99626	0.12554	117318	0.90434	-0.10721	-102028	0.94954	-0.02137	-0.51346	0.99868	-0.03528	-0.29801	0.99994	-0.04477	-0.5774	0.99744	0.13035	121901	0.88705	-0.10239	-0.9783	0.95876	-0.01656	-0.47198	0.99918	-0.03047	-0.2561	0.99998	0.17512	171469	0.60612	-0.05762	-0.34523	0.99987	0.02821	0.10799	1	0.0143	0.31209	0.99993	-0.23274
ENSG00000069667	436407	0.00057	0.00223	-0.47838	-306183	0.03576	0.21268	130621	0.84935	-0.29372	-187417	0.4976	-0.36283	-237559	0.20889	-0.05219	-0.35561	0.99984	-0.05139	-0.31601	0.99992	0.69106	416097	0.00063	0.18466	114057	0.91558	0.11555	0.63505	0.99567	0.42618	258886	0.12926	0.42699	263112	0.11665	-0.5064	-304011	0.03818	-0.57551	-350663	0.00825	-0.26487	-159544	0.68534	-0.26407	-15621	0.70666	-0.06911
ENSG00000069696	11324	0.34817	0.42049	0.07586	0.15038	1	0.23833	0.09918	1	0.10963	0.45494	0.99933	-0.03271	-0.2067	0.99999	-0.31168	-137258	0.81651	0.21279	117563	0.90333	0.16246	-0.03716	1	0.03376	0.29794	0.99994	-0.10857	-0.34146	0.99987	-0.38754	-147704	0.7586	0.13693	100039	0.95396	-0.1287	0.31094	0.99993	-0.27103	-0.279	0.99996	-0.55001	-131025	0.84731	-0.02553	0.95883	0.9625	-0.14233
ENSG00000069702	181563	0.10301	0.15698	0.16612	134061	0.83279	0.17925	138156	0.81191	0.05523	0.44795	0.99939	0.30446	218332	0.30454	0.17751	156823	0.70278	0.34389	279175	0.07728	0.01313	0.11876	1	-0.11089	-0.86571	0.97754	0.13835	0.88489	0.9749	0.01139	0.26828	0.99997	0.17777	148925	0.75144	-0.12402	-0.93435	0.96707	0.12521	0.72289	0.99124	-0.00174	0.13839	1	0.16464	129553	0.85429	0.24923
ENSG00000069849	406496	0.00105	0.0037	0.2921	233147	0.2289	-0.07419	-0.39654	0.9997	0.31579	227774	0.25481	0.51406	344772	0.01018	0.13749	116042	0.90884	-0.0357	-0.05035	1	-0.36629	-259666	0.12691	0.0237	-0.01036	1	0.22196	121654	0.88802	-0.15461	-109649	0.92937	-0.3278	-231477	0.23676	0.38998	254196	0.1445	0.58825	365172	0.00487	0.21167	148163	0.75596	0.03849	0.3383	0.99988	0.19827
ENSG00000069869	1381533	0	0	-0.5865	-496948	0.00001	0.12272	0.85527	0.97889	-0.57783	-479013	0.00003	-0.62714	-514156	0.00001	-0.09739	-0.78022	0.98688	-0.00888	0.10432	1	0.70922	551916	0	0.00867	0.10938	1	-0.04064	-0.23146	0.99999	0.48911	397586	0.00137	0.57762	484309	0.00003	-0.70055	-534743	0	-0.74986	-567601	0	-0.22011	-155441	0.71152	-0.1316	-0.72248	0.99127	-0.04932
ENSG00000069943	250581	0.02622	0.0515	0.20256	172902	0.59653	-0.02062	0.05456	1	-0.18328	-113759	0.91648	0.41293	236164	0.21611	0.11455	0.5951	0.99697	-0.0472	0.20468	0.99999	-0.22318	-154791	0.71557	-0.38583	-277728	0.08094	0.21037	0.75548	0.98888	-0.08801	-107382	0.93575	-0.24976	-149633	0.74717	-0.16266	-109783	0.92889	0.43355	216474	0.31574	0.13517	0.4981	0.99888	-0.02658	0.13522	1	0.59621
ENSG00000069956	797365	0	0.00001	-0.48357	-446728	0.00016	0.0353	0.069	1	-0.53734	-487449	0.00002	-0.39293	-356047	0.0068	-0.17944	-157039	0.7014	-0.13267	-123759	0.87954	0.51887	426076	0.00041	-0.05377	-0.47077	0.99919	0.09064	0.84726	0.97988	0.30413	272262	0.09263	0.3509	303925	0.03828	-0.57264	-464822	0.00007	-0.42823	-341272	0.01147	-0.21474	-154446	0.71775	-0.16797	-123534	0.88047	0.14442
ENSG00000069966	450322	0.00041	0.0017	0.45738	30717	0.03486	0.36251	272836	0.09146	0.2678	215534	0.32037	0.59169	41461	0.00068	0.48521	431576	0.00033	0.25603	245213	0.17732	-0.09487	-0.17957	1	-0.18957	-0.88367	0.97506	0.13432	122153	0.88599	0.02783	12499	0.87437	-0.20135	-0.6131	0.99643	-0.0947	-0.66368	0.99448	0.22919	134325	0.83144	0.1227	137302	0.81634	-0.10648	-0.40427	0.99966	0.32389
ENSG00000069974	30452	0.00866	0.021	0.44538	298307	0.04539	0.21239	157394	0.69914	0.36427	254212	0.14462	0.66698	384772	0.00233	0.27109	222846	0.28024	0.26456	210057	0.35231	-0.23299	-123585	0.88021	-0.08111	-0.40259	0.99967	0.2216	105317	0.94134	-0.17429	-0.70945	0.99208	-0.18082	-0.85276	0.97919	0.15188	0.83812	0.98095	0.45459	21764	0.30864	0.0587	0.54614	0.99813	0.05217	0.41758	0.99959	0.30272
ENSG00000069998	479234	0.00024	0.00107	0.17625	250687	0.15664	0.01918	0.31864	0.99992	0.30007	412342	0.00074	0.18117	241161	0.1935	0.00283	0.01396	1	0.04463	0.69341	0.993	-0.15708	-204387	0.3868	0.12382	165159	0.64851	0.00492	-0.06003	1	-0.17342	-238253	0.20586	-0.13163	-170048	0.61574	0.28089	357315	0.00649	0.16199	195977	0.4406	-0.01634	-0.2922	0.99995	0.02545	0.35154	0.99985	-0.1189
ENSG00000070010	508394	0.00013	0.00065	-0.19864	-374655	0.0034	-0.05945	-100812	0.95235	-0.22497	-428362	0.00037	-0.09507	-176509	0.57183	-0.09736	-180681	0.54336	0.01095	-0.34819	0.99986	0.1392	250761	0.15637	-0.02633	-0.60972	0.99654	0.10357	191821	0.46806	0.10128	177775	0.5632	0.20959	323906	0.02052	-0.16553	-303317	0.03898	-0.03562	-0.66649	0.99435	-0.03792	-0.73241	0.99061	0.07039	0.64353	0.99534	0.1299
ENSG00000070018	712211	0	0.00002	-0.35773	-401216	0.00118	0.08763	0.62363	0.99608	-0.1661	-193307	0.45819	-0.26973	-295114	0.04959	0.09357	0.75841	0.9887	0.03753	0.39939	0.99969	0.44536	436946	0.00025	0.19163	201261	0.40649	0.088	0.9725	0.95994	0.4513	460803	0.00008	0.39526	425194	0.00042	-0.25373	-242119	0.18954	-0.35736	-337185	0.0132	0.00594	0.10984	1	-0.0501	-0.22743	0.99999	-0.10363
ENSG00000070031	83919	0	0	-108026	-388629	0.00198	-116385	-398666	0.00132	-170147	-63542	0	-0.47297	-174695	0.58423	-136765	-48744	0.00002	-0.84795	-329602	0.01707	-0.08359	-0.31937	0.99992	-0.62121	-263653	0.11517	0.60729	198336	0.42532	-0.28739	-115139	0.91194	0.23231	0.44954	0.99938	-0.53762	-21484	0.32423	0.69088	21809	0.30592	-0.2038	-0.77034	0.98773	0.3159	0.72957	0.9908	12285
ENSG00000070047	425965	0.00071	0.00269	-0.13591	-143098	0.78511	0.29066	284428	0.06699	-0.07248	-0.78377	0.98656	-0.12049	-131033	0.84742	0.03715	0.44374	0.99943	0.10069	111195	0.92472	0.42657	4.18	0.00058	0.06343	0.62812	0.99592	0.01542	0.09767	1	0.17306	181442	0.53817	0.2366	248141	0.16595	-0.36314	-354143	0.00728	-0.41115	-402641	0.00111	-0.25351	-23209	0.2338	-0.18997	-169808	0.61735	-0.04801
ENSG00000070061	163239	0.14573	0.2084	-0.09189	-136297	0.82156	-0.01562	-0.59795	0.99689	0.02391	0.50986	0.99873	-0.08812	-152877	0.72748	-0.08753	-130127	0.85165	-0.15046	-207823	0.36564	0.07628	0.6755	0.99393	0.11581	184423	0.51788	0.00377	-0.20106	0.99999	0.00436	0.01273	1	-0.05857	-0.76657	0.98804	0.03953	106312	0.93877	-0.07251	-0.84712	0.9799	-0.07192	-0.64038	0.99546	-0.13484	-137577	0.81495	-0.11204
ENSG00000070081	814094	0	0	-0.21066	-237461	0.20932	0.0054	0.01847	1	-0.46358	-514564	0.00001	-0.15899	-170685	0.61143	0.0363	0.26766	0.99997	0.06143	0.58211	0.99732	0.21606	224722	0.27026	-0.25291	-281914	0.07175	0.05167	0.61308	0.99643	0.24696	254468	0.14353	0.2721	287127	0.06218	-0.46897	-484799	0.00003	-0.16439	-162305	0.66736	0.0309	0.2344	0.99999	0.05604	0.5322	0.99838	0.30459
ENSG00000070087	391596	0.00145	0.00482	-0.21843	-210762	0.34797	-0.37097	-30917	0.03266	0.07307	0.63482	0.99567	-0.20114	-182081	0.53382	-0.33071	-288261	0.06025	-0.11681	-111523	0.92371	-0.15254	-112212	0.92155	0.2915	272361	0.09239	0.01729	0.26849	0.99997	-0.11228	-0.88295	0.97518	0.10162	0.88953	0.97424	0.44404	365855	0.00474	0.16983	136399	0.82103	0.04026	0.24112	0.99998	0.25416	191329	0.47133	-0.27421
ENSG00000070159	177627	0.11128	0.16727	0.09655	0.94522	0.96514	0.12001	109275	0.93047	0.27189	292536	0.0534	0.11215	0.99538	0.95517	0.12832	133431	0.8359	0.02785	0.17963	1	0.02346	0.20741	0.99999	0.17535	199607	0.41706	0.01561	0.06035	1	0.03177	0.43547	0.99948	-0.06869	-0.71794	0.99156	0.15188	166442	0.63996	-0.00786	-0.14878	1	0.00831	0.21066	0.99999	-0.09216	-0.87647	0.97609	-0.15974
ENSG00000070182	596495	0.00002	0.00015	-0.35533	-337123	0.01325	0.06313	0.4364	0.99948	-0.34774	-309143	0.03272	-0.37694	-349354	0.00866	-0.22696	-213551	0.33165	-0.01049	0.24542	0.99998	0.41846	360474	0.0058	0.00759	0.23161	0.99999	-0.0216	-0.15049	1	0.12838	106745	0.93759	0.34485	344524	0.01027	-0.41087	-334032	0.01471	-0.44007	-37173	0.00381	-0.29009	-242506	0.18801	-0.07362	-0.18489	1	-0.02919
ENSG00000070190	539226	0.00007	0.00038	-0.18897	-0.58861	0.99713	-0.41781	-24307	0.18723	-0.34682	-235191	0.22111	-0.01264	-0.51132	0.9987	-0.37508	-217914	0.30806	-0.87194	-471148	0.00006	-0.22883	-186795	0.5024	-0.15784	-175838	0.57679	0.17634	0.03547	1	-0.18611	-159099	0.68823	-0.68296	-412132	0.00081	0.07099	0.14578	1	0.40517	177665	0.56444	0.04273	0.32609	0.9999	-0.45413	-19888	0.42233	0.33418
ENSG00000070214	953511	0	0	-0.24753	-324703	0.02	-0.00729	-0.17137	1	-0.43889	-578518	0	-0.05749	-0.83774	0.98101	-0.04178	-0.22034	0.99999	-0.00739	-0.01964	1	0.24024	287083	0.06226	-0.19135	-259902	0.12614	0.19005	232166	0.23344	0.20575	290034	0.05732	0.24015	309784	0.03205	-0.4316	-525548	0	-0.05019	-0.62006	0.9962	-0.03449	-0.0418	1	-0.00009	0.1471	1	0.3814
ENSG00000070269	146399	0.1976	0.26559	0.05531	0.93493	0.96696	-0.03209	-0.60899	0.99656	0.03944	0.31895	0.99992	0.08573	11477	0.91317	-0.09682	-141288	0.79511	-0.02854	-0.25426	0.99998	-0.0874	-146918	0.76326	-0.01588	-0.58854	0.99715	0.03042	0.25395	0.99998	-0.15213	-228998	0.24886	-0.08385	-115771	0.90976	0.07152	0.88567	0.97478	0.11782	164735	0.65134	-0.06473	-0.72251	0.99127	0.00355	0.35512	0.99984	0.04629
ENSG00000070366	12476	0.28842	0.36183	0.08261	182083	0.5338	0.05024	121873	0.88717	0.06083	133815	0.83402	0.06658	15999	0.68246	-0.00907	-0.13955	1	0.00052	0.28014	0.99996	-0.03237	-0.48932	0.99899	-0.02178	-0.45409	0.99934	-0.01603	-0.17754	1	-0.09169	-188703	0.48893	-0.08209	-14686	0.76362	0.01059	0.05518	1	0.01634	0.31144	0.99993	-0.05931	-130519	0.84983	-0.04972	-0.91384	0.97051	0.00574
ENSG00000070367	340946	0.00409	0.01134	-0.26527	-318752	0.02421	0.07636	0.65989	0.99465	-0.12308	-14867	0.75296	-0.20862	-243532	0.1838	-0.10153	-123581	0.88028	-0.0254	-0.52171	0.99855	0.34163	364197	0.00504	0.14219	164758	0.65118	0.05665	0.67956	0.99373	0.16374	183428	0.52464	0.23987	253821	0.14571	-0.19944	-20434	0.38709	-0.28497	-293066	0.0526	-0.17788	-179929	0.54849	-0.10176	-112827	0.91959	-0.08554
ENSG00000070371	12696	0.2779	0.35103	-0.05668	-0.6162	0.99633	0.0542	0.56842	0.99766	-0.1491	-153928	0.72098	-0.11673	-122976	0.88275	-0.12679	-141142	0.79592	-0.03716	0.09582	1	0.11088	114775	0.91318	-0.09243	-0.93433	0.96708	-0.06005	-0.62136	0.99616	-0.07011	-0.82788	0.98214	0.01952	0.6811	0.99365	-0.2033	-200916	0.40868	-0.17092	-171906	0.60316	-0.18099	-187064	0.49998	-0.09136	-0.45326	0.99935	0.03238
ENSG00000070388	133086	0.2499	0.32182	0.56053	138787	0.80703	-0.25275	-0.54178	0.99815	-0.34038	-124741	0.87435	0.14139	0.17389	1	-0.18658	-0.72774	0.99071	-0.03022	-0.74553	0.98944	-0.81328	-182626	0.53351	-0.90091	-253031	0.15915	-0.41914	-112149	0.91967	-0.74711	-204041	0.39555	-0.59075	-205915	0.38414	-0.08764	-0.62915	0.99578	0.39414	0.66396	0.99425	0.06616	-0.15442	1	0.22252	-0.17073	1	0.48178
ENSG00000070404	256853	0.02309	0.04651	0.36267	245613	0.17566	0.37237	211165	0.34564	0.37526	242487	0.18812	0.47297	282458	0.07078	0.46248	313623	0.02851	0.45993	317015	0.02563	0.00969	-0.17885	1	0.01259	0.01695	1	0.11029	0.48329	0.99906	0.09981	0.75615	0.98887	0.09725	0.77892	0.98699	0.00289	0.19159	1	0.1006	0.62739	0.99594	0.09012	0.88575	0.97478	0.08756	0.90766	0.97148	0.09771
ENSG00000070413	159296	0.15664	0.22071	-0.00366	-0.0353	1	0.13729	205358	0.38076	0.00663	0.12222	1	-0.06846	-100771	0.95244	0.02376	0.51174	0.9987	0.0241	0.48357	0.99906	0.14095	208914	0.35903	0.01029	0.15722	1	-0.0648	-0.97409	0.95962	0.02743	0.54595	0.99813	0.02777	0.51776	0.99861	-0.13066	-191529	0.47	-0.20575	-297562	0.0462	-0.11353	-149081	0.75052	-0.11319	-152091	0.73232	-0.07509
ENSG00000070423	328935	0.00532	0.01407	-0.23838	-268024	0.10322	0.06431	110172	0.92782	-0.12007	-143211	0.78448	-0.21132	-226288	0.26224	-0.10815	-120749	0.89157	0.00134	-0.2395	0.99998	0.30269	362669	0.00533	0.11831	121228	0.8897	0.02707	0.38588	0.99974	0.13024	134851	0.82887	0.23972	231814	0.23511	-0.18438	-243809	0.18269	-0.27563	-322258	0.02164	-0.17246	-219327	0.29901	-0.06297	-128681	0.85828	-0.09125
ENSG00000070444	264375	0.01992	0.04128	-0.13733	-0.81125	0.98391	0.27984	254175	0.1446	-0.01442	0.22401	0.99999	-0.01853	0.02144	1	0.10729	133799	0.83408	0.14683	171981	0.60266	0.41716	328499	0.01769	0.12291	101458	0.95086	0.1188	0.79774	0.98526	0.24462	211241	0.34518	0.28415	250229	0.15836	-0.29426	-228623	0.25063	-0.29837	-243258	0.185	-0.17255	-121689	0.88788	-0.13301	-0.87399	0.97643	-0.00411
ENSG00000070476	258725	0.02244	0.04545	-0.07802	-130394	0.85041	0.00948	0.43458	0.99949	-0.13885	-237479	0.20924	-0.13226	-23126	0.23774	-0.13761	-251684	0.1531	-0.09232	-138276	0.81129	0.0875	165628	0.64539	-0.06083	-108734	0.93204	-0.05424	-103317	0.94645	-0.05959	-12643	0.86825	-0.0143	-0.13122	1	-0.14833	-265383	0.11028	-0.14174	-259555	0.1272	-0.14709	-278155	0.07937	-0.1018	-172401	0.5998	0.00659
ENSG00000070495	534792	0.00008	0.00042	-0.17622	-243805	0.18271	0.04684	0.27397	0.99997	0.00534	0.02766	1	-0.28207	-368722	0.00425	0.02443	0.35722	0.99984	0.06319	0.60724	0.99661	0.22306	255549	0.13993	0.18156	242084	0.18968	-0.10585	-129347	0.85525	0.20065	269641	0.09907	0.23941	294055	0.05113	-0.0415	-0.24335	0.99998	-0.32891	-372223	0.00373	-0.02241	0.07154	1	0.01635	0.3082	0.99993	-0.28741
ENSG00000070501	766285	0	0.00001	-0.0601	-0.89654	0.9732	0.04567	0.32027	0.99991	-0.33467	-526768	0	-0.15362	-218945	0.30111	-0.02586	0.02428	1	0.00553	-0.09887	1	0.10576	116293	0.90797	-0.27458	-440244	0.00022	-0.09352	-13142	0.84559	0.03424	0.88138	0.97541	0.06562	0.75864	0.98868	-0.38034	-526649	0	-0.19928	-237285	0.21009	-0.07153	-0.28421	0.99996	-0.04014	-0.40224	0.99967	0.18105
ENSG00000070526	361436	0.00269	0.00803	0.36517	250353	0.15965	0.1547	108273	0.93314	-0.19474	-0.77117	0.98761	0.54556	281241	0.07541	0.30743	242326	0.19021	0.26797	108756	0.93178	-0.21047	-123119	0.88183	-0.55992	-315845	0.02756	0.18039	0.51398	0.99865	-0.05775	-0.04248	1	-0.0972	-13196	0.84272	-0.34944	-174982	0.58257	0.39086	163574	0.65918	0.15273	117091	0.90487	0.11327	-0.03686	1	0.7403
ENSG00000070540	326935	0.00554	0.01455	-0.10334	-127307	0.86442	-0.19082	-216868	0.31266	0.16145	181938	0.53479	-0.01854	-0.04772	1	-0.06747	-100738	0.95252	-0.11949	-132828	0.83884	-0.08748	-0.98012	0.95839	0.26479	308719	0.03311	0.0848	121548	0.88845	0.03587	0.20515	0.99999	-0.01615	-0.12176	1	0.35227	385755	0.0022	0.17228	210677	0.34848	0.12335	112759	0.91981	0.07133	0.82211	0.98277	-0.17999
ENSG00000070601	436136	0.00058	0.00224	0.19767	0.84137	0.98058	0.5332	275467	0.08536	-0.05013	-0.41431	0.99961	-0.07606	-0.96439	0.96152	0.87596	314782	0.02755	0.19508	0.28597	0.99996	0.33554	196064	0.44013	-0.24779	-12225	0.88564	-0.27372	-174556	0.58518	0.6783	234417	0.22317	-0.00258	-0.52187	0.99855	-0.58333	-306529	0.0355	-0.60926	-350486	0.00835	0.34276	0.35764	0.99984	-0.33812	-239813	0.19932	-0.02593
ENSG00000070610	683862	0	0.00003	0.20522	279309	0.07696	-0.10752	-14103	0.79654	0.08352	112401	0.92095	0.08026	100223	0.95367	-0.17175	-218873	0.30151	-0.17674	-215272	0.3217	-0.31273	-403277	0.00108	-0.1217	-163796	0.65754	-0.12496	-176259	0.57354	-0.37697	-48544	0.00002	-0.38196	-48112	0.00003	0.19103	245224	0.1771	0.18777	233797	0.22583	-0.06423	-0.71244	0.9919	-0.06923	-0.68447	0.99348	-0.00326
ENSG00000070614	103182	0.40905	0.47789	0.06711	0.84876	0.9797	0.13768	166877	0.63706	0.10582	146452	0.76599	0.02777	0.28196	0.99996	0.0609	0.82158	0.98283	-0.03424	-0.31375	0.99992	0.07057	0.87256	0.97663	0.0387	0.62753	0.99594	-0.03935	-0.55707	0.99791	-0.00622	0.0108	1	-0.10136	-112427	0.92087	-0.03187	-0.27251	0.99997	-0.10992	-138552	0.80983	-0.07679	-0.82527	0.98243	-0.17192	-190134	0.47932	-0.07805
ENSG00000070718	812877	0	0	0.19124	270475	0.09705	-0.07189	-188993	0.48701	0.1607	205336	0.38095	0.18527	208597	0.36101	-0.11099	-108533	0.93261	-0.1216	-240251	0.19737	-0.26313	-439625	0.00022	-0.03054	-0.59618	0.99694	-0.00597	-0.50656	0.99878	-0.30224	-368765	0.00426	-0.31284	-499074	0.00001	0.23259	374392	0.00344	0.25716	375303	0.00332	-0.0391	0.81781	0.98323	-0.04971	-0.41898	0.99959	0.02457
ENSG00000070731	183734	0.09909	0.15211	-0.10427	-0.72295	0.99124	0.08016	0.40309	0.99967	0.20505	138254	0.81139	0.01546	-0.22357	0.99999	-0.02995	-0.81946	0.98305	-0.12627	-177268	0.56668	0.18443	106357	0.93863	0.30933	205425	0.38045	0.11973	0.45685	0.99932	0.07432	-0.1258	1	-0.02199	-107116	0.93657	0.12489	0.88336	0.97511	-0.0647	-0.58828	0.99716	-0.11011	-113742	0.9166	-0.20642	-202482	0.39883	-0.18959
ENSG00000070756	194391	0.08062	0.12904	0.14142	123696	0.8798	0.26072	231544	0.23639	0.13776	122102	0.88626	0.34113	310633	0.03122	0.22687	191438	0.47061	0.18413	148286	0.75524	0.1193	115661	0.91017	-0.00366	0.0004	1	0.19971	188714	0.48886	0.08545	0.7383	0.9902	0.04271	0.30726	0.99993	-0.12296	-114235	0.91499	0.08041	0.62329	0.99609	-0.03385	-0.40988	0.99964	-0.07659	-0.81629	0.98339	0.20337
ENSG00000070759	773419	0	0.00001	-0.45885	-422991	0.00047	-0.14865	-0.9495	0.96434	-0.63281	-585624	0	-0.44001	-374741	0.0034	-0.255	-203624	0.39165	-0.26099	-254202	0.14454	0.3102	299171	0.04416	-0.17396	-169029	0.62262	0.01885	0.31637	0.99992	0.20385	205266	0.38141	0.19786	154861	0.71515	-0.48416	-450224	0.00014	-0.29136	-258886	0.12939	-0.10635	-0.98193	0.958	-0.11234	-146187	0.76752	0.19281
ENSG00000070761	755541	0	0.00001	0.23097	372427	0.00371	-0.09549	-101416	0.95096	0.12355	231213	0.23806	0.23885	391767	0.00174	-0.00629	0.41227	0.99962	-0.01524	-0.3864	0.99974	-0.32645	-448943	0.00015	-0.10742	-13368	0.83466	0.00788	0.35161	0.99985	-0.23726	-318019	0.02484	-0.24621	-398116	0.00135	0.21904	314159	0.02804	0.33433	464283	0.00007	0.0892	136331	0.82137	0.08025	0.61903	0.99623	0.1153
ENSG00000070770	0.45106	0.84275	0.86463	-0.12093	-0.90268	0.97227	0.07508	0.504	0.99881	-0.09047	-0.71388	0.99182	0.02123	0.12802	1	-0.05303	-0.4082	0.99965	-0.04277	-0.31132	0.99993	0.19601	135103	0.82761	0.03046	0.17419	1	0.14216	10083	0.95231	0.0679	0.45955	0.9993	0.07816	0.5589	0.99787	-0.16555	-116722	0.90647	-0.05385	-0.37253	0.99979	-0.12811	-0.87084	0.97686	-0.11785	-0.78232	0.98669	0.11169
ENSG00000070778	391646	0.00146	0.00486	-0.28816	-30003	0.04298	0.11658	129754	0.85337	-0.18186	-178559	0.55784	-0.07213	-0.79566	0.98546	0.00373	0.0598	1	0.01026	0.29429	0.99995	0.40474	409276	0.00084	0.1063	116983	0.90554	0.21603	211418	0.34412	0.29189	293664	0.05171	0.29842	31781	0.02495	-0.29844	-294404	0.05065	-0.18871	-20074	0.40984	-0.11285	-119533	0.8962	-0.10632	-0.9803	0.95835	0.10973
ENSG00000070785	454504	0.0004	0.00165	0.1907	290089	0.05723	-0.04048	-0.83254	0.98161	0.19894	286648	0.06301	0.09761	145891	0.76924	-0.02201	-0.27141	0.99997	-0.00543	-0.16254	1	-0.23118	-356363	0.00672	0.00825	0.00417	1	-0.09309	-140377	0.80008	-0.21271	-304772	0.03732	-0.19613	-293749	0.05158	0.23942	352296	0.00778	0.13809	219666	0.29715	0.01847	0.54273	0.99819	0.03505	0.64762	0.99517	-0.10134
ENSG00000070808	533507	0.00008	0.00043	-0.22172	-272252	0.0927	-0.11917	-193555	0.45657	-0.37088	-438803	0.00023	-0.28572	-336339	0.0136	-0.40761	-491242	0.00002	-0.21912	-227768	0.25484	0.10255	0.61775	0.99628	-0.14916	-17107	0.60884	-0.064	-0.66681	0.99434	-0.18589	-233874	0.22553	0.0026	0.29902	0.99994	-0.25171	-221591	0.28679	-0.16655	-12376	0.87953	-0.28844	-278549	0.07859	-0.09995	-0.30675	0.99993	0.08516
ENSG00000070814	0.43829	0.85171	0.8725	-0.12062	-11705	0.9053	-0.05638	-0.4719	0.99918	-0.12328	-117452	0.90387	-0.1462	-126762	0.86681	-0.04902	-0.43909	0.99946	-0.09174	-0.76988	0.98777	0.06424	0.62931	0.99588	-0.00266	-0.02088	1	-0.02558	-0.1199	1	0.0716	0.68305	0.99355	0.02888	0.35198	0.99985	-0.0669	-0.64007	0.99547	-0.08983	-0.73065	0.99073	0.00736	0.03963	1	-0.03537	-0.27365	0.99997	-0.02292
ENSG00000070831	518728	0.00011	0.00055	0.10844	278314	0.07903	0.05285	0.81321	0.98372	0.17845	416567	0.00062	0.17652	457282	0.0001	0.10297	240236	0.19737	0.08998	228599	0.25066	-0.05559	-179732	0.54984	0.07002	142172	0.79026	0.06808	182216	0.5329	-0.00546	-0.24844	0.99998	-0.01845	-0.3604	0.99983	0.12561	310844	0.03102	0.12367	348622	0.00887	0.05013	148198	0.75576	0.03714	138199	0.81169	-0.00193
ENSG00000070882	767577	0	0.00001	-0.53059	-39503	0.00153	0.19134	162899	0.66347	-0.08287	-0.1265	1	-0.36712	-219045	0.30075	-0.14814	-0.9137	0.97051	0.26418	143701	0.7817	0.72192	521926	0	0.44772	370734	0.00398	0.16347	158671	0.69097	0.38245	289759	0.0579	0.79477	520859	0	-0.27421	-17126	0.60758	-0.55846	-35844	0.00629	-0.33947	-242068	0.18999	0.07285	-0.23853	0.99998	-0.28425
ENSG00000070950	172551	0.12154	0.17984	0.09039	0.95091	0.96402	0.0464	0.6153	0.99635	0.04706	-0.06918	1	0.22015	148342	0.75481	0.19325	184595	0.517	-0.18773	-0.86697	0.97734	-0.04399	-0.27678	0.99996	-0.04333	-0.97575	0.95919	0.12976	0.57761	0.99742	0.10285	0.89536	0.9733	-0.27812	-177248	0.56697	0.00066	-0.65439	0.99487	0.17375	0.81407	0.98357	0.14684	112376	0.9209	-0.23413	-139826	0.80296	0.1731
ENSG00000070961	271213	0.01739	0.03696	-0.24929	-297433	0.04637	0.01244	0.14084	1	0.02037	0.21854	0.99999	-0.12547	-152794	0.728	-0.09491	-110832	0.92583	-0.03589	-0.09537	1	0.26173	292899	0.05285	0.26966	314425	0.02776	0.12382	139435	0.80515	0.15437	174424	0.58605	0.2134	274914	0.08646	0.00793	0.06638	1	-0.13791	-157327	0.69958	-0.10736	-11771	0.90293	-0.04834	-0.22574	0.99999	-0.14584
ENSG00000071051	1774436	0	0	-0.34816	-539556	0	0.12831	181015	0.54108	-0.3125	-473617	0.00004	-0.25546	-377616	0.00303	0.05407	0.72287	0.99125	0.08037	126896	0.86622	0.47647	689012	0	0.03566	0.58932	0.99713	0.0927	156367	0.70567	0.40223	588943	0	0.42853	642693	0	-0.44081	-625327	0	-0.38377	-534958	0	-0.07424	-105543	0.94081	-0.04794	-0.53964	0.99825	0.05703
ENSG00000071054	182911	0.10065	0.15405	-0.1015	-126811	0.86659	-0.13495	-184022	0.52061	-0.0195	-0.11863	1	0.03891	0.52916	0.99843	-0.15233	-181322	0.53899	-0.11378	-14159	0.79347	-0.03346	-0.65183	0.995	0.082	113641	0.91695	0.1404	17861	0.55749	-0.05084	-0.60434	0.9967	-0.01228	-0.20783	0.99999	0.11545	171099	0.60863	0.17386	231943	0.23449	-0.01738	0.0552	1	0.02117	0.42924	0.99953	0.05841
ENSG00000071073	11033	0.36545	0.4366	0.0317	0.21498	0.99999	-0.07619	-103474	0.94604	0.0573	0.39535	0.9997	0.21873	158254	0.69365	0.02327	-0.21082	0.99999	0.02861	-0.17921	1	-0.10788	-122151	0.88603	0.02561	0.18103	1	0.18703	1364	0.82099	-0.00843	-0.41271	0.99962	-0.00309	-0.38461	0.99975	0.13349	136806	0.81891	0.29491	244497	0.18019	0.09945	0.79432	0.98558	0.10479	0.83299	0.98155	0.16143
ENSG00000071082	0.44184	0.84921	0.87034	-0.01524	-0.075	1	-0.10507	-0.70255	0.99249	-0.07855	-112069	0.92199	-0.06106	-0.58787	0.99717	-0.00346	-0.12196	1	0.05874	0.25253	0.99998	-0.08983	-0.63397	0.99571	-0.06331	-105048	0.94209	-0.04583	-0.5156	0.99865	0.01177	-0.05094	1	0.07398	0.32445	0.99991	0.02652	-0.35513	0.99984	0.04401	0.14775	1	0.10161	0.55559	0.99794	0.16382	0.91215	0.97078	0.01749
ENSG00000071127	667086	0.00001	0.00005	0.19822	378124	0.00297	0.07021	146188	0.76752	0.21101	410342	0.0008	0.26594	523168	0	0.10658	162158	0.66832	0.0476	13705	0.81768	-0.12801	-208134	0.36375	0.01279	0.37583	0.99978	0.06772	14962	0.74729	-0.09164	-198032	0.42722	-0.15061	-221972	0.28471	0.1408	240674	0.19553	0.19573	345862	0.00978	0.03637	0.12787	1	-0.0226	-0.10455	1	0.05493
ENSG00000071189	498914	0.00016	0.00075	-0.32737	-403459	0.00107	-0.02178	-0.44796	0.99939	-0.24701	-297735	0.04597	-0.2619	-315665	0.0267	-0.13648	-172785	0.59719	-0.01099	-0.21614	0.99999	0.30559	333899	0.01475	0.08036	100175	0.95377	0.06547	0.8123	0.98381	0.19089	2152	0.32211	0.31638	365088	0.00488	-0.22523	-235551	0.21782	-0.24012	-252588	0.14994	-0.1147	-11946	0.89648	0.01079	0.22796	0.99999	-0.01489
ENSG00000071205	313683	0.00728	0.01825	0.14355	218354	0.30437	0.25161	369655	0.00411	0.14222	190609	0.47615	0.07842	129395	0.85503	0.19797	260251	0.12508	0.21538	323946	0.02049	0.10806	164876	0.65039	-0.00133	-0.24799	0.99998	-0.06513	-0.85249	0.97924	0.05442	0.50874	0.99875	0.07183	114317	0.91472	-0.1094	-185941	0.50758	-0.17319	-242258	0.18897	-0.05365	-110611	0.9265	-0.03623	-0.51351	0.99868	-0.0638
ENSG00000071242	165053	0.14085	0.20273	0.01904	0.30578	0.99993	0.01136	0.23632	0.99999	-0.05364	-0.76393	0.98826	-0.14477	-225204	0.26778	-0.06	-0.78782	0.9862	0.00868	0.2242	0.99999	-0.00768	-0.0506	1	-0.07268	-106656	0.93784	-0.16381	-25558	0.13983	-0.07904	-108012	0.93409	-0.01036	-0.06689	1	-0.065	-0.95139	0.96401	-0.15613	-234878	0.22087	-0.07136	-0.96737	0.96095	-0.00268	-0.01472	1	-0.09113
ENSG00000071243	145313	0.20171	0.27024	-0.01533	-0.46486	0.99925	-0.09584	-144073	0.77962	-0.03883	-0.82921	0.98198	-0.04269	-0.78579	0.98638	-0.13614	-206384	0.3745	-0.15212	-234417	0.22306	-0.08051	-0.99544	0.95514	-0.0235	-0.36718	0.99981	-0.02736	-0.33648	0.99988	-0.12081	-159293	0.68697	-0.13679	-187564	0.49665	0.05701	0.62991	0.99585	0.05315	0.64014	0.99547	-0.0403	-0.53094	0.9984	-0.05628	-0.79046	0.98595	-0.00386
ENSG00000071246	57149	0.00004	0.00022	0.45202	485555	0.00002	0.33402	341553	0.01138	0.31652	345354	0.00997	0.51049	491828	0.00002	0.23491	305151	0.03693	0.23318	252069	0.1518	-0.118	-113581	0.91714	-0.1355	-132735	0.83928	0.05846	0.25185	0.99998	-0.21711	-165768	0.64447	-0.21884	-217645	0.30836	-0.0175	-0.13085	1	0.17647	133421	0.83594	-0.0991	-0.45665	0.99932	-0.10084	-0.94775	0.96467	0.19397
ENSG00000071282	279932	0.01457	0.03208	-0.15002	-165676	0.64507	0.11755	119023	0.89811	0.07938	0.65571	0.99483	-0.07347	-0.5912	0.99708	0.15077	169301	0.62078	0.07153	132637	0.83975	0.26757	274981	0.08635	0.2294	229924	0.24423	0.07655	105546	0.94079	0.30079	327817	0.01808	0.22155	290147	0.05719	-0.03817	-0.56254	0.99779	-0.19102	-173867	0.58985	0.03322	0.45744	0.99932	-0.04602	0.11773	1	-0.15285
ENSG00000071462	0.74076	0.61802	0.66782	-0.00036	0.00799	1	-0.05934	-106015	0.93956	0.02638	0.32949	0.9999	-0.05386	-100148	0.95383	0.00744	0.22377	0.99999	0.02971	0.47416	0.99916	-0.05898	-10693	0.93709	0.02674	0.32224	0.99991	-0.0535	-101139	0.95161	0.0078	0.21648	0.99999	0.03007	0.4672	0.99923	0.08572	13589	0.82363	0.00548	0.10726	1	0.06678	12263	0.88414	0.08905	146894	0.76342	-0.08024
ENSG00000071537	240032	0.03263	0.06134	-0.20053	-257632	0.1332	0.0238	0.19035	1	-0.12411	-159145	0.68792	-0.16641	-211903	0.34123	-0.03748	-0.51548	0.99865	0.00356	-0.04736	1	0.22433	261049	0.12268	0.07642	0.9476	0.96471	0.03412	0.41028	0.99963	0.16306	196217	0.43903	0.20409	24215	0.18941	-0.14791	-168463	0.62641	-0.19021	-218113	0.30571	-0.06127	-0.66964	0.99421	-0.02024	-0.22826	0.99999	-0.0423
ENSG00000071553	10974	0.36904	0.44012	0.03994	0.87669	0.97606	-0.03553	-0.46618	0.99924	0.04494	104016	0.94472	-0.04923	-105707	0.94038	-0.02013	-0.3798	0.99977	-0.01844	-0.19491	1	-0.07547	-129158	0.85611	0.00499	0.17492	1	-0.08917	-192507	0.46349	-0.06008	-121852	0.88725	-0.05838	-103275	0.94655	0.08046	144072	0.77964	-0.0137	-0.53439	0.99834	0.01539	0.08882	1	0.01709	0.26388	0.99997	-0.09416
ENSG00000071564	134332	0.24477	0.31656	0.02099	0.30387	0.99994	0.23259	218134	0.30559	0.11671	126813	0.86658	0.1098	106567	0.93808	0.09007	0.96562	0.9613	0.20728	207461	0.36784	0.2116	189363	0.4845	0.09572	0.96631	0.96116	0.0888	0.76819	0.98791	0.06908	0.67138	0.99413	0.18629	177865	0.56258	-0.11588	-0.95822	0.96272	-0.12279	-112478	0.9207	-0.14252	-119849	0.89501	-0.02531	-0.1563	1	-0.00691
ENSG00000071575	531396	0.00008	0.00043	0.20406	243098	0.1856	0.17913	244757	0.17898	0.2957	382763	0.00248	0.44828	499252	0.00001	0.22094	296285	0.04798	0.09072	124643	0.87586	-0.02493	0.15689	1	0.09164	14257	0.78805	0.24422	264421	0.11301	0.01688	0.60616	0.99665	-0.11334	-110313	0.92739	0.11657	119406	0.89668	0.26915	235729	0.21708	0.04181	0.42165	0.99957	-0.08841	-119716	0.89551	0.15258
ENSG00000071626	220552	0.04831	0.08469	0.06266	141938	0.79155	0.00733	0.25215	0.99998	0.08132	189313	0.48483	0.00633	0.0543	1	-0.05771	-118038	0.90175	-0.0215	-0.60532	0.99667	-0.05533	-108063	0.93395	0.01866	0.4929	0.99895	-0.05633	-135221	0.82701	-0.12037	-253611	0.14642	-0.08416	-195868	0.44132	0.07399	153044	0.72646	-0.001	-0.1988	0.99999	-0.06504	-135277	0.82673	-0.02883	-0.81479	0.98355	-0.075
ENSG00000071655	0.75248	0.60886	0.65942	0.00959	0.14358	1	0.13764	117037	0.90535	0.02068	0.29756	0.99994	-0.07439	-0.65339	0.99493	-0.03698	-0.20227	0.99999	0.10518	0.92788	0.96819	0.12805	103619	0.94571	0.01109	0.15587	1	-0.08398	-0.79648	0.98538	-0.04657	-0.33939	0.99988	0.09559	0.79127	0.98588	-0.11695	-0.87815	0.97586	-0.21203	-17738	0.56589	-0.17462	-130951	0.84781	-0.03246	-0.24668	0.99998	-0.09508
ENSG00000071794	0.32911	0.92028	0.9311	-0.07989	-0.9682	0.96079	-0.09289	-0.96694	0.96103	-0.05524	-0.61674	0.99631	-0.07278	-104807	0.94271	-0.08806	-116929	0.90572	-0.07223	-0.96616	0.96119	-0.013	-0.05772	1	0.02465	0.33298	0.99989	0.00711	-0.11095	1	-0.00817	-0.23195	0.99999	0.00766	-0.03093	1	0.03765	0.36996	0.9998	0.02011	-0.04862	1	0.00483	-0.16264	1	0.02066	0.02686	1	-0.01754
ENSG00000071859	109581	0.36997	0.441	0.04123	0.58567	0.99723	-0.11166	-13911	0.80688	0.0172	0.18317	1	0.06435	0.87228	0.97666	-0.06248	-0.66405	0.99447	0.00151	-0.16934	1	-0.15288	-194655	0.44928	-0.02402	-0.39518	0.99971	0.02312	0.29618	0.99995	-0.1037	-122579	0.88435	-0.03972	-0.73028	0.99076	0.12886	154848	0.71524	0.17601	219769	0.29659	0.04918	0.70703	0.99223	0.11317	117962	0.90202	0.04715
ENSG00000071889	0.4912	0.81389	0.83961	0.03323	0.6767	0.99387	0.03784	0.7128	0.99188	0.06434	122184	0.88593	-0.00918	-0.12006	1	-0.00536	-0.08903	1	0.01883	0.37789	0.99977	0.00462	0.07292	1	0.03112	0.5546	0.99796	-0.0424	-0.78678	0.98629	-0.03859	-0.74026	0.99006	-0.0144	-0.273	0.99997	0.0265	0.4531	0.99935	-0.04702	-0.81708	0.98331	-0.04321	-0.77317	0.98749	-0.01901	-0.32958	0.9999	-0.07352
ENSG00000071894	120756	0.30851	0.38219	0.08275	0.92575	0.96855	0.09054	0.7932	0.9857	-0.00569	0.15419	1	0.01812	0.47514	0.99915	-0.1067	-144253	0.77861	-0.01309	-0.33038	0.9999	0.0078	-0.07397	1	-0.08844	-0.75969	0.9886	-0.06463	-0.43653	0.99948	-0.18944	-232984	0.2296	-0.09584	-121265	0.88956	-0.09623	-0.63897	0.99552	-0.07242	-0.33614	0.99989	-0.19724	-211631	0.34283	-0.10364	-107407	0.93578	0.02381
ENSG00000071967	536519	0.00007	0.0004	-0.13229	-0.85272	0.97921	0.22467	146754	0.76424	-0.13572	-0.76303	0.98833	0.19122	12663	0.86738	0.41352	2502	0.15839	0.59151	353551	0.00744	0.35697	227055	0.25836	-0.00343	0.07759	1	0.32351	210524	0.34939	0.54582	332045	0.0157	0.72381	435101	0.00027	-0.3604	-216819	0.31294	-0.03345	-0.25147	0.99998	0.18885	0.95019	0.96423	0.36684	193904	0.45424	0.32694
ENSG00000071994	254057	0.02467	0.04907	-0.18218	-381301	0.00262	-0.10413	-217159	0.31103	-0.09721	-196651	0.4362	-0.11053	-221164	0.28903	-0.07727	-14704	0.76257	-0.06822	-192367	0.46442	0.07805	140587	0.79894	0.08498	178181	0.56042	0.07165	150801	0.74018	0.10492	218518	0.30347	0.11397	173201	0.59437	0.00692	0.29053	0.99995	-0.0064	0.04385	1	0.02686	0.70539	0.99233	0.03591	0.27873	0.99996	-0.01332
ENSG00000072042	174231	0.11832	0.17584	0.20777	209482	0.35567	0.05322	0.54222	0.9982	0.14257	139721	0.8036	0.29484	265785	0.10927	0.12352	141426	0.79436	0.02343	0.45908	0.9993	-0.15455	-142223	0.78997	-0.06521	-0.65501	0.99486	0.08707	0.64975	0.99508	-0.08425	-0.61805	0.99627	-0.18434	-157651	0.69751	0.08934	0.77825	0.98705	0.24162	198378	0.42503	0.07029	0.8012	0.98492	-0.0298	-0.09704	1	0.15227
ENSG00000072062	348513	0.00354	0.01006	-0.18664	-188932	0.48741	0.11547	134083	0.83268	-0.15084	-150888	0.73965	-0.25532	-250043	0.15901	-0.07129	-0.72197	0.9913	0.02019	0.43901	0.99946	0.30211	312246	0.02974	0.0358	0.35655	0.99984	-0.06868	-0.62825	0.99591	0.11535	107871	0.93448	0.20684	22375	0.27536	-0.26631	-275005	0.0863	-0.37079	-368913	0.00423	-0.18676	-196284	0.43863	-0.09527	-0.8678	0.97726	-0.10449
ENSG00000072071	238445	0.03348	0.06248	0.27972	166623	0.63877	0.50133	235678	0.21737	0.12206	0.96701	0.96101	0.53515	231305	0.23767	0.50678	268431	0.10227	0.50332	297915	0.04581	0.22161	0.81341	0.98369	-0.15766	-0.6715	0.99412	0.25543	0.74681	0.98958	0.22706	107159	0.93645	0.2236	134456	0.83082	-0.37927	-14279	0.78682	0.03382	-0.07282	1	0.00546	0.21184	0.99999	0.00199	0.45645	0.99932	0.41309
ENSG00000072110	392823	0.00142	0.00473	0.37946	236538	0.2134	0.55738	324103	0.02039	0.37725	237573	0.20883	0.72659	410887	0.00079	0.67001	377984	0.00299	0.52076	313806	0.0283	0.17792	103792	0.94528	-0.00221	0.05406	1	0.34713	18318	0.52633	0.29055	152783	0.72807	0.1413	0.87183	0.97673	-0.18012	-0.97012	0.96041	0.16922	0.7137	0.99183	0.11263	0.44073	0.99945	-0.03661	-0.18323	1	0.34934
ENSG00000072121	336866	0.00453	0.01235	-0.15631	-259103	0.12859	-0.11951	-206628	0.37293	-0.17862	-288752	0.05942	-0.24027	-413401	0.00071	-0.19538	-308164	0.03368	-0.19572	-315316	0.02699	0.0368	0.36474	0.99982	-0.02231	-0.33068	0.9999	-0.08396	-159436	0.68604	-0.03907	-0.5866	0.99721	-0.03941	-0.6621	0.99455	-0.05911	-0.67015	0.99418	-0.12076	-185519	0.51044	-0.07587	-0.90371	0.97211	-0.07621	-0.97815	0.95879	-0.06165
ENSG00000072133	0.18755	0.97975	0.98259	0.03906	0.08754	1	-0.02756	0.24222	0.99998	0.15771	0.42499	0.99954	0.31057	0.82779	0.98171	0.10318	0.67392	0.99389	-0.07837	0.14432	1	-0.06661	0.1565	1	0.11865	0.33251	0.99989	0.27151	0.7316	0.99039	0.06413	0.57381	0.99747	-0.11743	0.05523	1	0.18527	0.16297	1	0.33813	0.54943	0.998	0.13074	0.38764	0.99973	-0.05081	-0.10474	1	0.15286
ENSG00000072134	192544	0.08365	0.13287	-0.03636	-0.38719	0.99974	0.09112	116473	0.90734	-0.05071	-0.50453	0.9988	-0.05405	-0.78344	0.98659	0.1395	198566	0.42377	-0.02567	-0.24593	0.99998	0.12747	152769	0.72815	-0.01435	-0.12249	1	-0.01769	-0.40376	0.99967	0.17585	235509	0.21801	0.01068	0.12588	1	-0.14183	-162264	0.66763	-0.14517	-187799	0.49502	0.04838	0.74578	0.98966	-0.11679	-1358	0.82408	-0.00334
[truncated: 14,581 more rows]
[truncated: 17 more columns]
